# Supplementary material for: Fluid shear stress induces a shift from glycolytic to amino acid pathway in human trophoblasts
Source: Cell Biosci. 2023 Sep 8;13:163. doi: 10.1186/s13578-023-01114-3 (PMC10492287; doi:10.1186/s13578-023-01114-3)
Supplement: Supplementary file 1 — Additional file 1: Figure S1. Validation of cell viability by staining of cleaved caspase 3. First trimester placental villi were stained for cleaved caspase 3 and E-cadherin. A positive control with first trimester villi treated with Staurosporin (2 µM) for 4 h as previously described [64] was used (a, arrowheads indicate caspase 3 positive cells). Placental villi cultured under flow (c) did not show increased caspase 3 activation, when compared to static conditions (b). Figure S2. Syncytiotrophoblast markers in response to fluidic flow. Gene expression patterns (relative rlog values) of differentiated BeWo cells treated either under static conditions (light grey legend) or flow culture (dark grey legend) for 24 h. Figure S3. Key steps in glycolysis. Glycolysis converts glucose to pyruvate (left pathway), while GOT1 and GOT2 convert cysteinesulfinate to pyruvate and taurine (centre path). Cysteine can also be converted to glutathione (right path). Figure S4. Effects of fluidic flow on the glucose uptake and their final processing in trophoblasts. Intracellular uptake of 2-NBDG-Glucose by differentiated BeWo cells either under static or fluidic flow culture (3 ml/min) for 24 h (a). Glucose concentration in supernatant in undifferentiated (DMSO) and differentiated (forskolin) BeWo cells, cultured under static or flow conditions (b). Expression of lactate dehydrogenase subunit B (c, encoded by LDHB) and component X of the pyruvate dehydrogenase (d, PDHX) was analyzed by qPCR. Scale bar in (a) represents 50 µm. Data are presented as mean ± SEM. Experiments were performed with a minimum of three different cell passages. Experiments with placental explants (c and d) were performed with four different placenta samples. Figure S5. Effect of fluidic flow culture on HUVEC. GLUT1 (encoded by SLC2A1) mRNA (a) and protein (b and c) expression, as well as glucose concentration in supernatant (d) and HK2 mRNA expression (e) was analyzed in HUVEC, which were cultured for 24 h eith [file 13578_2023_1114_MOESM1_ESM.zip › CBIO-D-23-00070-R1-Supplementary_Tabel1_DGE_GSEA_ESM.xlsx]

## Sheet: Overview
			Overview
			1	DGE_flow_vs_static_downregulated	Downregulated genes in flow (3 ml/min) compared to static conditions
			2	DGE_flow_vs_static_upregulated	Upregulated genes in flow (3 ml/min) compared to static conditions
			3	GSEA	Significant GO Terms of the Gene Set Enrichment Analysis (based on flow (3 ml/min) compared to static conditions)

## Sheet: DGE_flow_vs_static_down
	baseMean	log2FoldChange	lfcSE	stat	pvalue	padj
IL9RP4	29.9808	-2.56066	0.492729	-5.1969	2.02634e-07	1.50578e-05
PPFIA4	185.212	-2.07524	0.213482	-9.72089	2.45629e-22	1.73402e-18
GGT6	26.5446	-2.07333	0.455455	-4.55222	5.3084e-06	0.000215992
RP11-356K23,1	26.2468	-1.98006	0.485724	-4.07651	4.57163e-05	0.00111036
XACT	97.6262	-1.96466	0.534446	-3.67607	0.000236853	0.00383501
RP1-64K7,5	237.918	-1.93261	0.39448	-4.89913	9.62633e-07	5.66309e-05
SYNPO2L	26.4935	-1.90252	0.471145	-4.03807	5.38929e-05	0.00124249
FSCN2	155.519	-1.87254	0.256495	-7.30049	2.86719e-13	1.92771e-10
TNFSF10	3485.96	-1.84538	0.345851	-5.33577	9.51398e-08	8.29184e-06
CH17-373J23,1	26.5365	-1.81768	0.501051	-3.62773	0.000285927	0.0044072
CYP1A1	36.2137	-1.80787	0.416543	-4.34018	1.42368e-05	0.000469648
KRT223P	50.0638	-1.78553	0.364045	-4.90469	9.35728e-07	5.57449e-05
SH3PXD2A-AS1	47.0625	-1.74066	0.369437	-4.71166	2.45707e-06	0.000117598
COL23A1	161.872	-1.68528	0.212395	-7.93463	2.1113e-15	2.48412e-12
FAM153CP	364.274	-1.64067	0.188929	-8.68403	3.81976e-18	1.07862e-14
AC093690,1	25.3248	-1.61091	0.494811	-3.2556	0.00113153	0.0117127
FLJ36000	112.082	-1.5938	0.250141	-6.37161	1.87056e-10	5.17851e-08
CYP46A1	46.8968	-1.57277	0.343428	-4.57963	4.65797e-06	0.000193018
SLC12A3	120.119	-1.57035	0.273486	-5.74198	9.35746e-09	1.20107e-06
TH	26.5076	-1.56808	0.513016	-3.05658	0.00223875	0.0190991
TRPC2	36.134	-1.5503	0.417206	-3.71591	0.000202472	0.00339917
LRCOL1	104.6	-1.53321	0.27784	-5.51831	3.42282e-08	3.57556e-06
DMKN	42.2554	-1.53019	0.388535	-3.93837	8.20386e-05	0.00172298
RP11-456N14,4	31.5898	-1.52713	0.432588	-3.53023	0.000415206	0.00572327
SPNS3	123.736	-1.52395	0.249562	-6.10649	1.01844e-09	2.21221e-07
SPNS2	3320.51	-1.48425	0.264825	-5.60466	2.08666e-08	2.39525e-06
RP11-567P19,2	36.9212	-1.47955	0.38386	-3.85439	0.000116018	0.00222097
LINC01634	45.8517	-1.47918	0.365979	-4.0417	5.30642e-05	0.00123429
TBC1D22A-AS1	49.3274	-1.47776	0.332168	-4.44883	8.634e-06	0.000319957
IL10RA	124.991	-1.46992	0.524993	-2.79988	0.00511213	0.0344149
LINC00484	25.4609	-1.45901	0.431917	-3.37798	0.000730205	0.00864914
NPPB	160.733	-1.42732	0.491631	-2.90324	0.00369321	0.0274589
RP11-150O12,3	32.7719	-1.42061	0.426102	-3.33397	0.000856147	0.00961649
RP11-934B9,9	26.3782	-1.39974	0.45566	-3.0719	0.00212703	0.018481
TNFRSF19	34.8261	-1.39941	0.3874	-3.6123	0.000303488	0.00459758
MARCHF10	33.801	-1.38806	0.396023	-3.50499	0.000456632	0.00609163
TBC1D26-AS1	38.4526	-1.38439	0.362424	-3.8198	0.00013356	0.00245539
BIRC7	94.1873	-1.38024	0.248476	-5.55481	2.77922e-08	2.9954e-06
MIR503HG	182.305	-1.37789	0.417165	-3.30298	0.000956625	0.0104784
GDPD4	121.61	-1.37222	0.230477	-5.95385	2.61901e-09	4.74075e-07
PDE6B	116.161	-1.37079	0.499341	-2.74521	0.00604727	0.0384948
GNRH1	51.3499	-1.36979	0.355369	-3.85454	0.000115945	0.00222097
EPO	66.7885	-1.36955	0.308979	-4.43249	9.31489e-06	0.000337223
PRCD	130.27	-1.36849	0.260892	-5.24543	1.55914e-07	1.24299e-05
ITGB6	30.4973	-1.36627	0.413909	-3.3009	0.000963759	0.0105238
PRSS29P	29.4285	-1.36356	0.457166	-2.98262	0.00285789	0.0229264
UPK1A	27.9052	-1.35771	0.470759	-2.88408	0.00392556	0.0286131
TBC1D26	54.9494	-1.35623	0.348026	-3.89692	9.74255e-05	0.00195947
CTD-2126E3,6	30.7895	-1.3555	0.425829	-3.18321	0.00145654	0.0140471
TNNI2	49.2272	-1.35436	0.360306	-3.7589	0.000170661	0.00293134
CLEC4GP1	55.031	-1.35276	0.339735	-3.9818	6.83942e-05	0.00150884
RPS3AP39	31.6561	-1.34899	0.458973	-2.93915	0.00329111	0.0253919
RP11-342M21,2	35.3222	-1.34181	0.430896	-3.114	0.00184567	0.0167045
EMILIN2	761.039	-1.34028	0.161935	-8.27668	1.26662e-16	2.55477e-13
TNFSF14	32.8827	-1.33481	0.40956	-3.25915	0.00111749	0.0115928
ADCY5	59.2116	-1.31936	0.309494	-4.26297	2.01726e-05	0.0005971
RP11-304F15,4	42.0869	-1.31857	0.362655	-3.63588	0.000277039	0.00429836
EDN2	104.196	-1.3107	0.281199	-4.66111	3.14516e-06	0.000144177
RPL5P7	26.7845	-1.30936	0.436871	-2.99714	0.00272526	0.0220883
TP63	49.3128	-1.29477	0.36615	-3.53616	0.000405982	0.00564398
LINC01127	61.2075	-1.29358	0.282698	-4.57584	4.74321e-06	0.000195817
RP3-431P23,5	64.0769	-1.27387	0.295279	-4.31412	1.60237e-05	0.000507263
FAM240C	28.1786	-1.27095	0.417605	-3.04343	0.00233899	0.019669
ANO7	998.416	-1.26607	0.154439	-8.19785	2.44719e-16	4.31899e-13
SLC2A1-AS1	132.499	-1.26435	0.222954	-5.67091	1.42039e-08	1.72884e-06
LINC01001	28.1133	-1.25957	0.422156	-2.98366	0.00284819	0.0228891
LINC01671	276.224	-1.25723	0.198633	-6.3294	2.46117e-10	6.31804e-08
TOGARAM2	25.3142	-1.25632	0.429329	-2.92624	0.00343082	0.0261271
KRT24	127.488	-1.24425	0.26788	-4.64482	3.40372e-06	0.000151712
SIRPB2	42.7149	-1.24285	0.362757	-3.42612	0.000612262	0.00758292
CETP	43.8127	-1.23777	0.339235	-3.64873	0.000263543	0.00413441
ZP1	39.3127	-1.23406	0.373525	-3.30382	0.000953764	0.0104632
MMP11	132.509	-1.23298	0.224345	-5.4959	3.8873e-08	3.97716e-06
AC063976,7	24.7398	-1.23038	0.452972	-2.71624	0.00660289	0.0408801
MAB21L3	1273	-1.22812	0.140859	-8.71877	2.8123e-18	9.92673e-15
LAMA3	24.5095	-1.22797	0.460455	-2.66686	0.00765641	0.0451738
BTBD19	63.8402	-1.22427	0.286094	-4.27926	1.87519e-05	0.000570376
RP5-1120P11,3	55.7712	-1.21852	0.345212	-3.52978	0.000415899	0.00572327
LINC01993	149.441	-1.21852	0.219076	-5.56207	2.66587e-08	2.91779e-06
LINC01558	41.064	-1.21052	0.385239	-3.14226	0.00167651	0.0155547
TBILA	27.3409	-1.20911	0.419761	-2.88047	0.00397087	0.0288102
RLIMP1	35.0334	-1.20822	0.451524	-2.67586	0.00745373	0.0443025
ENSG00000277196	47.3948	-1.20141	0.375275	-3.20141	0.00136757	0.0134275
P2RY2	30.44	-1.20104	0.458308	-2.6206	0.0087775	0.0495718
NLRP12	57.3909	-1.19268	0.313147	-3.8087	0.000139697	0.00254174
FER1L4	1920.5	-1.19051	0.134839	-8.82907	1.05552e-18	4.96765e-15
LCN9	266.603	-1.18584	0.191305	-6.1987	5.6932e-10	1.31774e-07
GNRH2	26.4804	-1.18114	0.441748	-2.67379	0.00750003	0.0444742
VTCN1	1428.86	-1.18099	0.329446	-3.58477	0.000337375	0.00491816
ITLN1	30.9674	-1.18024	0.407301	-2.8977	0.00375905	0.027764
SYT8	241.072	-1.17501	0.434959	-2.70143	0.00690411	0.0419807
PKD1L2	896.55	-1.16544	0.116688	-9.98767	1.72597e-23	2.4369e-19
RP11-972P1,11	25.8342	-1.16524	0.429868	-2.71069	0.00671439	0.0412714
EGLN3	43.0969	-1.16273	0.368359	-3.15651	0.00159667	0.01504
SLC16A8	44.8668	-1.16076	0.348921	-3.32671	0.000878791	0.00981618
SDK1-AS1	26.433	-1.159	0.439923	-2.63455	0.00842479	0.0483142
MYO7B	260.947	-1.15593	0.170846	-6.7659	1.32481e-11	6.16643e-09
AC078883,4	31.0591	-1.15577	0.407534	-2.83601	0.00456807	0.0316005
LINC01537	29.2434	-1.15415	0.425986	-2.70936	0.00674133	0.041365
GAS6-AS1	237.039	-1.14913	0.227754	-5.04549	4.52357e-07	3.04135e-05
RBM20	28.4136	-1.14192	0.414605	-2.75422	0.00588318	0.0377395
DNASE1L3	36.0735	-1.13178	0.368792	-3.06889	0.00214854	0.0185877
FLT1	29.9283	-1.12783	0.410826	-2.74527	0.00604618	0.0384948
AGXT	1973.78	-1.11873	0.39728	-2.81598	0.00486291	0.0330411
SEMA6D	67.65	-1.1182	0.318829	-3.50722	0.000452808	0.00607141
CFAP57	30.1859	-1.11746	0.392447	-2.84743	0.00440744	0.030791
RP4-800G7,2	58.2812	-1.11438	0.316874	-3.5168	0.000436782	0.00593545
RP4-809E13,5	33.5097	-1.10303	0.403948	-2.73062	0.00632157	0.0396686
DGUOK-AS1	43.3208	-1.10283	0.338408	-3.25888	0.00111852	0.011595
RP11-726G1,2	26.6148	-1.09954	0.416759	-2.63831	0.00833206	0.0480361
ABCA4	630.266	-1.09935	0.170843	-6.43485	1.23599e-10	3.87798e-08
C1QTNF1	86.0659	-1.09283	0.255619	-4.27523	1.9094e-05	0.000574816
RP11-1069G10,1	116.98	-1.08888	0.218992	-4.97225	6.61815e-07	4.15203e-05
ANXA8	130.7	-1.08651	0.221139	-4.91323	8.95869e-07	5.38814e-05
NKAIN4	38.6647	-1.08483	0.365568	-2.96751	0.0030022	0.0236408
ADIRF-AS1	62.6729	-1.08208	0.2906	-3.72359	0.000196408	0.00330917
RNU6-751P	48.5301	-1.07741	0.334565	-3.22034	0.00128039	0.0128121
NCR1	151.376	-1.07734	0.231961	-4.64446	3.40969e-06	0.000151712
CHN2-AS1	70.9865	-1.07547	0.329823	-3.26075	0.00111119	0.0115615
AC093818,1	62.1486	-1.07466	0.310142	-3.46508	0.000530079	0.00679762
AADACL3	403.485	-1.07438	0.155376	-6.91469	4.68879e-12	2.54619e-09
JPH2	43.7834	-1.06965	0.390653	-2.73811	0.00617937	0.0390365
C15orf48	184.643	-1.06569	0.201956	-5.27682	1.31443e-07	1.08111e-05
FGL1	125.703	-1.06468	0.224905	-4.73393	2.20209e-06	0.000107582
MYEOV	317.641	-1.06369	0.370643	-2.86986	0.00410654	0.0294615
RP11-689B22,2	53.1375	-1.06208	0.316857	-3.35192	0.00080254	0.00917495
CTA-280A3,2	31.6509	-1.05723	0.398311	-2.65427	0.00794791	0.046313
RP11-416N2,5	36.0858	-1.05584	0.35894	-2.94156	0.00326563	0.0252228
HCAR3	52.4441	-1.05284	0.311831	-3.37633	0.000734596	0.00867096
C2orf92	103.825	-1.05207	0.222651	-4.72518	2.2991e-06	0.000111861
RP11-167J8,5	40.9919	-1.04844	0.372646	-2.8135	0.00490053	0.0332328
ANKRD37	71.241	-1.04579	0.282458	-3.70245	0.000213526	0.00353018
RP11-551L14,4	33.8182	-1.0428	0.378129	-2.75778	0.00581948	0.0374841
LRP2BP	74.1718	-1.04239	0.267557	-3.89596	9.78092e-05	0.00196253
RP11-32C20,1	71.5414	-1.04229	0.26778	-3.89235	9.92796e-05	0.00197984
TIAF1	90.3156	-1.04179	0.26741	-3.89585	9.78555e-05	0.00196253
ANXA8L1	49.3856	-1.0397	0.335151	-3.10218	0.001921	0.0171771
CTA-212A2,3	352.165	-1.03793	0.159013	-6.5273	6.69677e-11	2.36379e-08
LINC00648	48.7729	-1.03446	0.313928	-3.29521	0.000983482	0.0106079
HCAR2	72.8949	-1.02889	0.293743	-3.5027	0.000460574	0.00612321
CTD-2373H9,3	60.6798	-1.02625	0.289552	-3.54429	0.000393678	0.00553987
ADAMTS13	59.1102	-1.02501	0.295159	-3.47273	0.00051519	0.00663683
LAMC3	176.72	-1.02254	0.228018	-4.48448	7.30925e-06	0.000281197
LINC01667	71.694	-1.02076	0.281675	-3.62389	0.00029021	0.00445862
CCDC183	60.3826	-1.02054	0.300265	-3.39881	0.000676806	0.0081604
TSPAN1	61.015	-1.02046	0.301219	-3.38778	0.000704615	0.00839533
IGFL2-AS1	66.4701	-1.01701	0.327128	-3.10889	0.00187791	0.0169096
AC004878,2	51.7693	-1.01157	0.320219	-3.15899	0.00158315	0.0149816
MEST	41.2166	-1.0114	0.365543	-2.76685	0.00566004	0.036834
CTD-2245E15,3	87.6359	-1.00279	0.301121	-3.33018	0.000867897	0.00971756
RP11-474P2,6	118.287	-1.00164	0.239718	-4.17839	2.93579e-05	0.000779143
RHOXF1P2	45.7529	-1.0011	0.347827	-2.87814	0.00400023	0.0289785
PATL2	45.9399	-0.99986	0.37322	-2.67901	0.00738402	0.0439709
MIR210HG	173.011	-0.998985	0.204137	-4.89369	9.89621e-07	5.75785e-05
RP11-254F19,5	308.12	-0.997419	0.171363	-5.8205	5.86728e-09	8.72001e-07
ZNF491	38.5288	-0.995599	0.375518	-2.65127	0.00801899	0.0466274
ANKRD36B	204.637	-0.995595	0.169934	-5.85872	4.66443e-09	7.39968e-07
ST3GAL5	72.1726	-0.994355	0.256824	-3.87174	0.000108062	0.00211702
RP1-278C19,9	290.445	-0.992202	0.155615	-6.37599	1.81789e-10	5.13337e-08
MARCKS	100.926	-0.990441	0.247345	-4.00429	6.22047e-05	0.00140298
RP11-274A11,5	35.6287	-0.988635	0.365287	-2.70646	0.00680049	0.0415654
AC006262,6	116.438	-0.980321	0.254247	-3.85579	0.000115358	0.00221597
SETBP1	113.593	-0.97833	0.226879	-4.31213	1.61691e-05	0.000509578
CTD-3014M21,1	51.1169	-0.975845	0.354746	-2.75083	0.00594448	0.0380478
MUC5B	59.2444	-0.971975	0.296145	-3.28209	0.00103042	0.0109305
LINC02130	44.2234	-0.971061	0.330783	-2.93564	0.0033286	0.0255864
LAG3	40.447	-0.968721	0.356654	-2.71614	0.00660484	0.0408801
UGCG	517.764	-0.968597	0.121058	-8.00113	1.23287e-15	1.74069e-12
RP11-557N21,1	41.645	-0.964343	0.357706	-2.69591	0.00701963	0.0424637
RP11-254F19,2	129.22	-0.959181	0.233955	-4.09986	4.13399e-05	0.00102451
AC009505,2	41.9745	-0.958853	0.354707	-2.70323	0.00686702	0.0418091
STON2	269.218	-0.957271	0.147927	-6.47126	9.7191e-11	3.11873e-08
CCDC17	93.4338	-0.953157	0.248572	-3.83454	0.000125801	0.00235487
ENC1	575.487	-0.951986	0.311118	-3.05988	0.00221423	0.0189356
AACSP1	88.8164	-0.948468	0.250522	-3.78597	0.000153112	0.00272722
NFATC2	321.43	-0.947322	0.204893	-4.62349	3.77332e-06	0.000164431
LINC02832	102.675	-0.938189	0.231562	-4.05156	5.08765e-05	0.00120289
GPR37L1	81.1921	-0.936573	0.263309	-3.55693	0.000375214	0.00534576
C3	97.4561	-0.928886	0.241025	-3.85391	0.000116248	0.00222097
RP11-156K13,3	56.9729	-0.928314	0.32063	-2.89528	0.00378821	0.0278716
S100A16	131.758	-0.924586	0.265985	-3.47608	0.000508796	0.00659618
PPIEL	112.612	-0.924523	0.233893	-3.95276	7.72537e-05	0.00165014
CCDC57	964.866	-0.921135	0.13869	-6.64167	3.10151e-11	1.32697e-08
RP11-305L7,3	50.4867	-0.921131	0.337847	-2.72648	0.00640146	0.0400453
GOLGA8B	87.6437	-0.920107	0.25406	-3.62161	0.00029277	0.00448819
LDLRAD4	38.8374	-0.918128	0.349644	-2.62589	0.00864221	0.0492411
NXNL2	96.7818	-0.917129	0.250515	-3.66097	0.000251259	0.00400757
MSH5	75.8997	-0.916714	0.284008	-3.22778	0.00124755	0.0125581
XPC-AS1	63.0923	-0.916376	0.303331	-3.02104	0.00251907	0.0208238
PABPC1L	544.579	-0.916057	0.142736	-6.41786	1.382e-10	4.15159e-08
SLC28A3	43.081	-0.910639	0.332973	-2.73487	0.00624048	0.0392995
RP11-110I1,11	50.71	-0.910311	0.316967	-2.87194	0.00407957	0.0293577
RP11-267A15,3	48.827	-0.906556	0.324902	-2.79024	0.00526687	0.0350438
RP11-394B2,5	214.306	-0.903023	0.188163	-4.79917	1.59328e-06	8.27041e-05
SPTLC3	278.293	-0.900716	0.187533	-4.80299	1.56317e-06	8.17424e-05
GPRC5A	843.251	-0.898415	0.284553	-3.15729	0.00159244	0.0150292
LINC02814	182.459	-0.896677	0.237337	-3.77808	0.000158041	0.00279272
DIP2C-AS1	99.9253	-0.893444	0.285733	-3.12685	0.00176693	0.0161158
C6orf141	81.1776	-0.892116	0.283435	-3.14752	0.00164662	0.0153355
RNVU1-34	59.1917	-0.890048	0.309895	-2.8721	0.00407757	0.0293577
CNTNAP1	90.8648	-0.888312	0.244475	-3.63355	0.000279552	0.00432469
CTC-342M10,2	71.0717	-0.886897	0.293022	-3.02673	0.00247218	0.0205927
LINC00342	52.2369	-0.886725	0.323589	-2.74028	0.00613873	0.0388319
XXbac-B461K10,9	71.23	-0.883801	0.258694	-3.41639	0.000634563	0.00777051
DOCK3	95.4243	-0.88349	0.247513	-3.56947	0.000357702	0.00514821
TMEM75	82.1979	-0.883223	0.305545	-2.89065	0.00384446	0.0281193
ELAPOR1	51.7756	-0.881404	0.311455	-2.82996	0.00465542	0.0320477
DPP7	776.361	-0.878735	0.163717	-5.36739	7.98821e-08	7.13833e-06
ANKRD36C	121.986	-0.87719	0.232547	-3.7721	0.00016188	0.0028322
CACNA1I	122.539	-0.874378	0.216566	-4.03746	5.40327e-05	0.00124249
CTA-212A2,4	124.781	-0.873914	0.204281	-4.27799	1.88587e-05	0.000571247
RP11-191L9,4	475.94	-0.87347	0.148807	-5.86981	4.36304e-09	7.04715e-07
OLA1P1	420.148	-0.871418	0.150157	-5.80338	6.49902e-09	9.26865e-07
RP4-794I6,4	67.9548	-0.870176	0.267438	-3.25375	0.00113892	0.0117632
NOL4L	444.427	-0.870002	0.178491	-4.87421	1.09242e-06	6.1206e-05
CLIP4	173.544	-0.87	0.186763	-4.65832	3.18806e-06	0.000145671
LOXL2	239.924	-0.866226	0.216085	-4.00872	6.10487e-05	0.00138132
CTAGE3P	149.332	-0.865683	0.207329	-4.17542	2.97442e-05	0.000787914
RSKR	154.67	-0.864028	0.223467	-3.86647	0.000110421	0.00214744
NRN1	562.711	-0.863993	0.298876	-2.89081	0.00384255	0.0281193
SFI1	213.779	-0.863844	0.173954	-4.96593	6.83718e-07	4.23395e-05
PDGFRB	165.602	-0.863827	0.201236	-4.29262	1.76581e-05	0.000544355
LINC02532	121.089	-0.861608	0.223891	-3.84834	0.00011892	0.00226093
FAM13A-AS1	243.02	-0.861606	0.189123	-4.55581	5.21851e-06	0.000212948
RP1-78B3,1	129.347	-0.859697	0.264811	-3.24645	0.00116852	0.0119805
RP5-964C11,1	47.1447	-0.859577	0.317668	-2.7059	0.00681192	0.0415993
PCSK4	154.143	-0.859409	0.207299	-4.14574	3.38711e-05	0.000867452
RP13-580F15,2	94.008	-0.855985	0.299669	-2.85643	0.00428431	0.0301989
NECTIN4-AS1	196.375	-0.853631	0.227785	-3.74752	0.000178589	0.00304898
RABL2A	86.3642	-0.853511	0.24179	-3.52997	0.000415612	0.00572327
USP18	302.65	-0.853253	0.183418	-4.65196	3.28798e-06	0.000148316
ARHGEF6	246.726	-0.852792	0.225276	-3.78555	0.000153369	0.00272722
TRANK1	88.5044	-0.850729	0.262787	-3.23733	0.00120653	0.0122554
RP11-160E2,6	140.115	-0.850396	0.245509	-3.46381	0.000532592	0.00682365
RP11-274A11,4	131.293	-0.850227	0.24223	-3.51	0.000448106	0.00603824
CARMN	87.4391	-0.848686	0.270016	-3.14309	0.00167174	0.0155285
ANKRD36	309.491	-0.846356	0.146225	-5.78802	7.12197e-09	9.76263e-07
TMC5	216.895	-0.846107	0.19653	-4.30523	1.6681e-05	0.00051991
RP11-811I7,2	104.459	-0.845849	0.266563	-3.17317	0.00150784	0.0144262
POLR2J2	61.0027	-0.845475	0.304085	-2.78039	0.00542933	0.0357874
RP11-96H19,1	170.597	-0.84516	0.199517	-4.23602	2.27514e-05	0.000655566
MAP3K14-AS1	55.7912	-0.844742	0.306695	-2.75434	0.00588102	0.0377395
TBCE	64.6547	-0.844669	0.278434	-3.03364	0.00241624	0.0202103
RP11-7F17,10	108.12	-0.841492	0.263802	-3.18987	0.00142338	0.0138065
RP4-592P3,1	196.18	-0.838207	0.18291	-4.58261	4.59203e-06	0.0001919
MYLK	221.971	-0.83794	0.176014	-4.76065	1.92972e-06	9.62746e-05
PODXL	93.9894	-0.837445	0.233273	-3.58997	0.00033071	0.00486384
LINC00482	123.997	-0.83705	0.22093	-3.78876	0.000151398	0.00271071
FUT3	336.844	-0.836744	0.197365	-4.23957	2.23945e-05	0.000646601
RP11-304F15,6	75.9212	-0.833292	0.260648	-3.19701	0.00138861	0.0136152
EFNA3	141.507	-0.832555	0.261829	-3.17976	0.00147395	0.0141825
CMYA5	282.707	-0.832117	0.16686	-4.98693	6.13469e-07	3.90161e-05
ZDHHC8P1	63.4302	-0.828575	0.278638	-2.97366	0.00294272	0.0234348
RP11-698N11,6	80.7257	-0.823767	0.257178	-3.2031	0.00135955	0.013386
SYN2	90.1739	-0.823033	0.246773	-3.33519	0.000852423	0.00959228
RP11-245P10,9	195.051	-0.822382	0.190764	-4.31098	1.62531e-05	0.000510931
ABO	57.6284	-0.821736	0.311833	-2.63518	0.00840923	0.0483142
CELSR1	846.3	-0.820458	0.165035	-4.97143	6.64607e-07	4.15203e-05
RP11-455F5,6	90.3082	-0.820395	0.25764	-3.18427	0.00145121	0.0140052
RP11-347C18,3	57.9812	-0.818924	0.300589	-2.72439	0.00644194	0.0401706
ANKRD31	68.6351	-0.815933	0.271713	-3.00292	0.00267401	0.0217479
RP1-68O2,5	67.7558	-0.814384	0.295456	-2.75636	0.00584487	0.0375643
SPDYE5	60.8195	-0.813403	0.310356	-2.62088	0.00877044	0.0495703
LINC01297	159.77	-0.812916	0.200717	-4.05007	5.12031e-05	0.00120289
CPAMD8	156.817	-0.81286	0.192718	-4.21788	2.46612e-05	0.000690856
SPAG4	435.452	-0.810249	0.170186	-4.76096	1.92676e-06	9.62746e-05
C1RL-AS1	104.155	-0.809645	0.229993	-3.5203	0.000431052	0.00587455
SYTL3	124.056	-0.808648	0.21393	-3.77997	0.00015685	0.00278211
CHN2	138.111	-0.807999	0.206033	-3.92169	8.79287e-05	0.00180184
SLC34A2	231.235	-0.807289	0.214379	-3.76571	0.000166073	0.00288058
PURPL	294.153	-0.806619	0.169628	-4.75523	1.98217e-06	9.81972e-05
MIR29B2CHG	547.022	-0.802331	0.128627	-6.23763	4.44248e-10	1.08144e-07
ECM2	75.2456	-0.801745	0.291064	-2.75453	0.00587765	0.0377383
MDK	346.086	-0.801391	0.188031	-4.26202	2.02585e-05	0.000598388
RP5-895C5,4	73.135	-0.80116	0.282037	-2.84062	0.00450265	0.0312859
CTC-343N3,1	80.3652	-0.799103	0.290023	-2.75531	0.00586361	0.0376653
RP11-305L7,1	110.699	-0.796807	0.232985	-3.41999	0.000626234	0.00769521
NME2P1	138.693	-0.793562	0.226152	-3.50897	0.000449844	0.00603824
PKP2	606.502	-0.792621	0.177215	-4.47265	7.72577e-06	0.00029244
SLC9A3-AS1	282.682	-0.789296	0.193407	-4.08101	4.48402e-05	0.00109155
AC012360,6	168.352	-0.788829	0.200113	-3.94192	8.08323e-05	0.00170781
LINC02754	120.012	-0.788448	0.238909	-3.30021	0.000966141	0.0105242
UNC45B	68.9066	-0.788152	0.29761	-2.64827	0.00809039	0.0469225
PLIN5	112.701	-0.784987	0.228874	-3.42978	0.000604074	0.00752109
PROCA1	82.1567	-0.783581	0.248803	-3.1494	0.00163605	0.0152572
RP5-1142A6,8	85.2041	-0.781861	0.253225	-3.08761	0.00201772	0.0178051
STAB2	674.553	-0.779606	0.273005	-2.85565	0.00429493	0.0302444
TBC1D8	726.603	-0.777635	0.119407	-6.51248	7.39187e-11	2.54551e-08
CCDC24	155.259	-0.777141	0.220722	-3.52091	0.000430068	0.00587271
INSIG2	300.905	-0.777019	0.159886	-4.85982	1.17494e-06	6.50549e-05
RP11-1069G10,2	223.255	-0.774954	0.217973	-3.55527	0.000377593	0.00536881
RNF43	77.2524	-0.774656	0.28643	-2.70452	0.00684035	0.0416929
MIR34AHG	375.689	-0.774505	0.146378	-5.29113	1.21563e-07	1.02775e-05
KCNK1	3154.78	-0.774294	0.148134	-5.22697	1.72308e-07	1.33671e-05
DDB2	1431.99	-0.773575	0.258592	-2.99148	0.00277625	0.0224696
CH17-360D5,3	158.599	-0.773522	0.231348	-3.34355	0.000827143	0.0093878
IL17D	72.1463	-0.772239	0.265303	-2.91078	0.00360532	0.0270406
RNU6-698P	93.8674	-0.766637	0.239258	-3.20423	0.00135426	0.0133618
LCNL1	99.6839	-0.76511	0.275894	-2.7732	0.00555079	0.0363842
CTD-2373N4,3	148.06	-0.762879	0.198756	-3.83827	0.000123906	0.00232946
PIPOX	240.63	-0.762778	0.212219	-3.5943	0.000325267	0.00480381
GABBR2	206.481	-0.762647	0.196556	-3.88005	0.000104436	0.00206807
FAR2P4	106.893	-0.760338	0.232678	-3.26777	0.00108399	0.0113537
RP11-426D19,1	70.7226	-0.756244	0.280046	-2.70043	0.00692491	0.0420709
KB-68A7,2	75.138	-0.755606	0.272558	-2.77227	0.00556665	0.0364427
LINC01238	673.887	-0.755294	0.151225	-4.9945	5.89872e-07	3.78564e-05
NEIL1	273.907	-0.754709	0.167038	-4.51819	6.23719e-06	0.000247827
CTC-339O9,2	281.367	-0.753661	0.205324	-3.67059	0.000241988	0.00389137
RP11-489M13,4	96.3702	-0.753554	0.264315	-2.85097	0.00435864	0.0305732
PNPLA7	274.711	-0.751941	0.199929	-3.76104	0.00016921	0.00292421
SECTM1	508.017	-0.748499	0.160765	-4.65587	3.22617e-06	0.000146936
CAPN10-DT	110.71	-0.747858	0.259928	-2.87717	0.00401257	0.029024
TBC1D3L	121.094	-0.746398	0.221451	-3.37049	0.000750333	0.00876257
ITIH5	610.013	-0.742224	0.17602	-4.21669	2.47911e-05	0.000691751
RP11-69M11,1	111.357	-0.740845	0.211649	-3.50034	0.000464664	0.0061544
COPG2IT1	71.5147	-0.74005	0.258454	-2.86338	0.0041915	0.0298436
RP13-726E6,5	243.905	-0.738607	0.226577	-3.25985	0.00111471	0.0115798
RP11-497D24,1	87.2811	-0.738514	0.234584	-3.14818	0.00164289	0.0153108
SH3BP5-AS1	622.48	-0.733332	0.126923	-5.77776	7.57036e-09	1.02775e-06
GMDS-DT	82.9393	-0.733003	0.252879	-2.89863	0.00374795	0.0277199
S100A4	137.929	-0.73113	0.236112	-3.09654	0.00195794	0.0174522
HIVEP3	85.9354	-0.731021	0.240436	-3.0404	0.00236267	0.0198445
NPC1L1	68.9494	-0.730883	0.273244	-2.67483	0.00747663	0.0443913
CTDSP1	5368.86	-0.725488	0.235453	-3.08124	0.00206138	0.0180662
NPR1	74.2058	-0.724364	0.262335	-2.76122	0.00575864	0.0372111
HSF4	122.685	-0.722216	0.231446	-3.12045	0.00180573	0.0163745
LINC02575	1125.67	-0.722047	0.116061	-6.22129	4.93098e-10	1.18001e-07
RP11-236P2,2	104.96	-0.719951	0.229923	-3.13126	0.00174057	0.0159534
POTEF	195.125	-0.718906	0.170363	-4.21984	2.44479e-05	0.00069036
TMEM116	165.404	-0.717151	0.182219	-3.93565	8.29716e-05	0.00173355
RP11-274B21,4	114.572	-0.716045	0.224725	-3.18632	0.00144096	0.0139348
COL27A1	18906.6	-0.715995	0.123649	-5.79057	7.0149e-09	9.71013e-07
AC007191,4	109.342	-0.715216	0.217915	-3.28209	0.0010304	0.0109305
LA16c-431H6,7	123.849	-0.714202	0.255758	-2.79249	0.00523035	0.0348665
RPS20P22	141.243	-0.713796	0.203403	-3.50926	0.000449352	0.00603824
LINC00456	109.331	-0.713113	0.232237	-3.07062	0.00213615	0.018526
ATG16L2	364.665	-0.711979	0.145208	-4.90316	9.43086e-07	5.59472e-05
CCDC18-AS1	91.0002	-0.710307	0.231161	-3.07278	0.00212075	0.0184491
MTMR7	128.418	-0.708201	0.208331	-3.3994	0.000675344	0.0081567
GSN-AS1	84.6209	-0.70715	0.239586	-2.95155	0.00316187	0.0245772
LHX4	144.793	-0.706951	0.223536	-3.16258	0.00156377	0.014828
GRAMD1B	2985.63	-0.70626	0.130804	-5.39937	6.68752e-08	6.25305e-06
COL9A2	197.493	-0.705451	0.225325	-3.13082	0.00174319	0.0159611
AC083843,1	93.0763	-0.704283	0.245809	-2.86516	0.00416802	0.0297393
FN3K	71.8146	-0.704264	0.263199	-2.67579	0.0074554	0.0443025
SLA	163.752	-0.703547	0.199483	-3.52685	0.000420532	0.00577577
CEP295NL	141.077	-0.703226	0.196477	-3.57918	0.00034468	0.00499131
CBX7	87.0636	-0.697623	0.262742	-2.65516	0.00792707	0.0462298
ARHGAP30	308.57	-0.695321	0.16444	-4.22842	2.35336e-05	0.000671254
RP11-295P9,3	372.69	-0.694545	0.134876	-5.14949	2.612e-07	1.90097e-05
CTD-2368P22,1	167.595	-0.691191	0.202334	-3.41609	0.000635274	0.00777247
ANO9	317.938	-0.689384	0.202278	-3.40811	0.000654148	0.00794697
CLN3	144.522	-0.686888	0.208347	-3.29684	0.000977794	0.0105708
RP11-274B21,2	140.143	-0.68688	0.234577	-2.92816	0.00340972	0.0260367
PIWIL3	79.8058	-0.68562	0.261498	-2.62189	0.00874432	0.049543
KCNC3	296.807	-0.684512	0.152574	-4.48642	7.24289e-06	0.000280941
SLC6A4	164.261	-0.684451	0.20225	-3.38418	0.000713906	0.00848549
RP11-1406H17,2	84.5627	-0.684164	0.254449	-2.68881	0.00717078	0.0431378
GABBR1	138.692	-0.683615	0.216127	-3.16303	0.00156138	0.0148153
CTD-2231E14,2	79.1264	-0.683498	0.255359	-2.67661	0.00743703	0.0442306
SLFN5	91.8038	-0.682104	0.239282	-2.85063	0.00436328	0.0305732
RP3-394A18,1	290.044	-0.679616	0.171081	-3.97249	7.11262e-05	0.00154764
RNF145	1245.12	-0.676137	0.0988218	-6.84199	7.81033e-12	3.80255e-09
GRIN2C	162.66	-0.676101	0.201498	-3.35538	0.000792562	0.00910433
THBS3	85.8331	-0.675165	0.252802	-2.67072	0.00756881	0.0447858
AFAP1-AS1	408.496	-0.673848	0.147138	-4.57971	4.65632e-06	0.000193018
NDUFA6-DT	98.8397	-0.672998	0.234449	-2.87055	0.00409756	0.0294419
RP11-806O11,1	170.818	-0.672683	0.227237	-2.96027	0.00307372	0.0240165
FAM229A	105.438	-0.66695	0.223124	-2.98914	0.00279759	0.0226098
PTH1R	285.057	-0.666116	0.189712	-3.5112	0.000446091	0.00602714
CICP14	151.486	-0.664032	0.197435	-3.3633	0.000770167	0.0089131
ZNF846	285.257	-0.663671	0.154219	-4.30344	1.68164e-05	0.000522975
SLC2A11	149.988	-0.661313	0.218564	-3.02572	0.00248042	0.0206156
LINC01176	159.284	-0.65733	0.213685	-3.07617	0.00209679	0.0183053
TPPP	530.842	-0.657092	0.135549	-4.84765	1.24931e-06	6.75474e-05
RHPN2	322.009	-0.656847	0.155723	-4.21806	2.46415e-05	0.000690856
SLC2A14	308.162	-0.656333	0.1565	-4.19382	2.74292e-05	0.000740103
SPTBN5	128.716	-0.654713	0.217516	-3.00995	0.0026129	0.0214112
ZNF331	1298.39	-0.652383	0.110599	-5.89863	3.66524e-09	6.31091e-07
RP11-407G23,8	194.992	-0.648499	0.169449	-3.8271	0.000129661	0.00240248
LBP	188.447	-0.648197	0.231404	-2.80115	0.00509212	0.0343505
CSH2	335.766	-0.646553	0.177088	-3.65102	0.000261198	0.0041205
RP11-449P15,2	138.481	-0.646008	0.199538	-3.23751	0.00120576	0.0122554
RP11-574K11,24	111.903	-0.645623	0.222641	-2.89984	0.00373351	0.0276421
TRIM17	258.192	-0.642396	0.209318	-3.069	0.00214776	0.0185877
RNF207	268.536	-0.642155	0.16176	-3.9698	7.19338e-05	0.00156011
ENPP7P4	109.925	-0.641641	0.223819	-2.86679	0.00414664	0.0296888
SPDYE6	94.7783	-0.640896	0.233639	-2.7431	0.0060862	0.0386902
GCSAM	144.623	-0.640884	0.23554	-2.72091	0.00651026	0.0405105
ECHDC2	739.718	-0.64082	0.121203	-5.28716	1.24231e-07	1.04406e-05
TMEM198B	269.7	-0.63959	0.166694	-3.83691	0.000124594	0.00233928
LINC02387	117.13	-0.638183	0.236716	-2.69598	0.0070182	0.0424637
RP4-605O3,4	155.426	-0.637949	0.238329	-2.67676	0.00743372	0.0442295
POLR2J3	123.943	-0.637783	0.236217	-2.69999	0.00693417	0.0420909
CTA-941F9,10	115.553	-0.636381	0.240707	-2.6438	0.00819811	0.0474239
GRAMD1C	140.581	-0.635552	0.194312	-3.27078	0.00107253	0.0112504
RNF144B	630.276	-0.632217	0.148277	-4.26375	2.01021e-05	0.000596265
RP11-29H23,8	154.202	-0.631804	0.203372	-3.10665	0.00189222	0.0169735
TMEM45A	322.197	-0.630516	0.180336	-3.49634	0.000471695	0.00624167
RP4-569M23,2	138.649	-0.630187	0.230735	-2.73122	0.00631002	0.0396137
ZNF814	221.76	-0.628814	0.177633	-3.53995	0.000400198	0.00557803
CORO6	599.085	-0.628503	0.137772	-4.5619	5.06932e-06	0.000208063
CRB2	368.888	-0.627971	0.177333	-3.54119	0.000398326	0.00557262
OBSCN	1102.53	-0.627106	0.136539	-4.59286	4.37207e-06	0.000185373
CLK4	542.669	-0.620897	0.139767	-4.44236	8.89755e-06	0.000324611
USP32P3	186.312	-0.619734	0.185515	-3.34061	0.000835937	0.00946479
RP11-274A11,3	96.1804	-0.619664	0.232816	-2.66161	0.00777686	0.0456365
HUNK	811.952	-0.616702	0.112583	-5.47777	4.30731e-08	4.25279e-06
INPP4B	311.586	-0.615726	0.171205	-3.59643	0.000322612	0.00478478
PRECSIT	124.324	-0.615301	0.227914	-2.69971	0.00694002	0.0421083
CLDN19	470.667	-0.614839	0.179416	-3.42689	0.00061053	0.00757258
IFI27L1	148.825	-0.614773	0.211692	-2.90409	0.00368316	0.0274131
ESR2	210.55	-0.614699	0.207512	-2.96223	0.00305421	0.0239303
STARD9	222.402	-0.613212	0.172098	-3.56315	0.00036643	0.00524708
PVT1	921.971	-0.613071	0.150576	-4.07151	4.67102e-05	0.00112873
WHRN	239.876	-0.612875	0.166134	-3.68905	0.000225096	0.00368692
LINC00174	178.326	-0.610857	0.178553	-3.42116	0.000623541	0.00768751
GP6-AS1	170.336	-0.609865	0.188434	-3.23649	0.00121008	0.0122826
LINC02614	619.587	-0.609333	0.132869	-4.58596	4.51911e-06	0.000190464
ZNF410	135.317	-0.608665	0.199197	-3.05559	0.00224618	0.0191508
WASH3P	244.999	-0.607036	0.169369	-3.58411	0.00033823	0.00492316
PAN2	605.214	-0.606807	0.138713	-4.37454	1.21689e-05	0.000416012
CDK5RAP3	165.866	-0.604054	0.184578	-3.27262	0.00106556	0.0111857
AMH	162.068	-0.602794	0.216106	-2.78935	0.00528141	0.0351074
YJEFN3	171.015	-0.602194	0.196722	-3.06115	0.00220492	0.0188674
MEGF11	206.057	-0.598403	0.226534	-2.64155	0.00825267	0.0476132
SLC22A11	474.1	-0.596644	0.137191	-4.34902	1.36747e-05	0.000456438
FGFR2	1913.05	-0.596092	0.118675	-5.0229	5.08963e-07	3.32688e-05
HNRNPA1P22	143.407	-0.593675	0.217531	-2.72916	0.00634965	0.0397741
FLJ31356	163.469	-0.590569	0.186525	-3.16616	0.00154464	0.0147257
LPCAT1	41041.9	-0.587634	0.0868927	-6.76276	1.35391e-11	6.16643e-09
GRAMD4	482.374	-0.587318	0.165396	-3.55099	0.000383789	0.00543502
CROCC	229.409	-0.587093	0.209955	-2.79628	0.00516944	0.0346052
CTC-339O9,1	580.648	-0.586986	0.128178	-4.57946	4.66175e-06	0.000193018
CTD-2589H19,6	184.111	-0.586374	0.173827	-3.37332	0.000742682	0.00872373
RP11-433A19,3	173.954	-0.585991	0.178116	-3.28993	0.00100211	0.0107292
RP11-37B2,1	139.33	-0.585653	0.203368	-2.87977	0.00397962	0.0288589

## Sheet: DGE_flow_vs_static_up
	baseMean	log2FoldChange	lfcSE	stat	pvalue	padj
CHAC1	214.592	0.585374	0.17808	3.28714	0.0010121	0.0108002
HSP90AB1	28343.9	0.586023	0.0877443	6.67875	2.40983e-11	1.06326e-08
HMGA1	14365.1	0.586052	0.108328	5.40999	6.30274e-08	5.97238e-06
TMEM192	377.195	0.586102	0.136536	4.29266	1.76547e-05	0.000544355
EHD1	1546.73	0.587213	0.127163	4.61782	3.87797e-06	0.00016788
UBL4A	1129.21	0.587492	0.106988	5.4912	3.99223e-08	4.05513e-06
CXXC5	244.528	0.587736	0.215422	2.7283	0.0063661	0.0398594
MYCN	10312.3	0.587958	0.0979048	6.00541	1.90854e-09	3.54562e-07
LAGE3	844.866	0.590305	0.127631	4.62508	3.74451e-06	0.00016368
SYT7	706.877	0.590338	0.133103	4.43521	9.19837e-06	0.000333861
BAG3	2021.29	0.590741	0.100086	5.90236	3.58348e-09	6.28778e-07
RRM2	27736.2	0.590879	0.0974793	6.06158	1.34792e-09	2.65445e-07
MAP7D1	3739.6	0.591287	0.0975881	6.05901	1.3696e-09	2.65445e-07
TYRO3	3044.56	0.591585	0.0972581	6.08263	1.18227e-09	2.41919e-07
SHMT2	3122.58	0.592094	0.0914056	6.47766	9.31569e-11	3.0588e-08
NSG1	138.259	0.592846	0.204806	2.89467	0.00379554	0.0279111
STIP1	6160.73	0.594835	0.10189	5.83803	5.28229e-09	8.01942e-07
SYNPO	6359.53	0.595058	0.114156	5.21269	1.86121e-07	1.41664e-05
CTU1	142.162	0.595597	0.214978	2.7705	0.005597	0.0365514
RARA	181.269	0.598152	0.185005	3.23318	0.00122421	0.0123727
THAP4	1088.3	0.598673	0.118387	5.05694	4.26048e-07	2.89201e-05
PARP12	256.673	0.599514	0.166254	3.606	0.000310948	0.00467548
PLIN4	2244.22	0.599951	0.109425	5.48277	4.18719e-08	4.19203e-06
NGRN	542.594	0.600203	0.129016	4.65215	3.28496e-06	0.000148316
VASP	3321.31	0.601513	0.105665	5.69262	1.25102e-08	1.56311e-06
TLE6	269.703	0.602716	0.163715	3.68148	0.000231881	0.00376746
FZD8	118.471	0.602757	0.210592	2.8622	0.0042071	0.0298943
DLX3	5624.63	0.603404	0.0945076	6.38471	1.7172e-10	4.948e-08
VLDLR	632.922	0.603471	0.130192	4.63526	3.56496e-06	0.000156803
MEGF9	1243.3	0.603846	0.138897	4.34743	1.37744e-05	0.00045662
JDP2	391.275	0.604632	0.157379	3.84189	0.000122093	0.00229843
MON1A	180.955	0.60545	0.185597	3.26217	0.00110562	0.0115205
CCDC85B	221.992	0.606387	0.196566	3.08491	0.00203613	0.0179005
HSP90AA1	32272.6	0.606927	0.115071	5.27439	1.33195e-07	1.08704e-05
RRP12	1488.82	0.607349	0.102782	5.90912	3.43941e-09	6.14696e-07
B4GALT1	13226.7	0.608634	0.083361	7.30118	2.85261e-13	1.92771e-10
HCN2	263.101	0.608849	0.166806	3.65003	0.000262207	0.00412721
TNFRSF1B	2639.13	0.612494	0.142144	4.30897	1.64015e-05	0.000513176
MTHFD2	2622.47	0.614315	0.0964882	6.36674	1.93085e-10	5.24262e-08
APOA2	336.808	0.614448	0.186816	3.28905	0.00100525	0.0107442
EPHB3	1062.65	0.614756	0.127975	4.8037	1.55759e-06	8.17424e-05
PCTP	1167.09	0.614844	0.105282	5.83999	5.22025e-09	8.01139e-07
MCAM	827.949	0.618946	0.113792	5.4393	5.34914e-08	5.17291e-06
TSPAN9	3069.78	0.622337	0.102718	6.05868	1.37244e-09	2.65445e-07
SGK1	506.001	0.625205	0.165726	3.77252	0.000161606	0.0028322
ANTXR2	524.138	0.62705	0.139649	4.49018	7.11644e-06	0.000277561
MMP15	17434.8	0.628547	0.118715	5.29459	1.19285e-07	1.01457e-05
MANEAL	444.01	0.629642	0.151624	4.15266	3.28632e-05	0.000849809
JUND	6415.19	0.630253	0.133731	4.71283	2.44302e-06	0.000117323
HSPA8	36474.5	0.631319	0.104888	6.01896	1.7554e-09	3.30461e-07
GAB2	9796.46	0.632874	0.109769	5.76553	8.14004e-09	1.08336e-06
IRS2	437.013	0.634989	0.17116	3.70992	0.000207329	0.00344791
RPP25L	227.77	0.63591	0.182313	3.48801	0.000486622	0.00638533
ZFHX3	7435.41	0.637305	0.222938	2.85866	0.00425431	0.0300765
FAM83F	203.09	0.639688	0.184084	3.47498	0.000510893	0.0066101
CBLN1	99.6617	0.641308	0.227389	2.82031	0.00479772	0.0327084
KLRG2	102.496	0.644746	0.239028	2.69737	0.00698901	0.0423147
DNAJA1	4283.79	0.645274	0.10581	6.09845	1.07104e-09	2.22383e-07
PGD	1100.99	0.646107	0.112377	5.74945	8.95329e-09	1.15974e-06
FHDC1	4648.21	0.648648	0.118712	5.46407	4.6535e-08	4.53123e-06
CPT1A	124.849	0.648835	0.205915	3.15098	0.00162723	0.0152252
TMEM70	162.491	0.65032	0.237307	2.74042	0.00613614	0.0388319
GOT1	1701.79	0.655765	0.107517	6.09919	1.06608e-09	2.22383e-07
IGKC	234.387	0.658081	0.178339	3.69007	0.000224194	0.00368069
SERTAD4	617.771	0.659715	0.171169	3.85417	0.000116125	0.00222097
HIVEP1	420.429	0.662143	0.185956	3.56074	0.000369805	0.00527935
BCL2L11	768.49	0.662156	0.160485	4.12596	3.69199e-05	0.000935856
PGF	33091.2	0.662752	0.10016	6.61694	3.667e-11	1.52278e-08
TMEM184B	5018.37	0.664567	0.114291	5.81471	6.07395e-09	8.87222e-07
FYB1	891.378	0.665111	0.142536	4.66628	3.06709e-06	0.000141517
CLMP	1464.03	0.670716	0.107486	6.24001	4.37546e-10	1.08144e-07
PXDC1	2189.75	0.671233	0.112299	5.9772	2.27001e-09	4.16238e-07
CGA	146695	0.67601	0.123325	5.48155	4.21608e-08	4.19203e-06
HSPA1B	867.479	0.676326	0.162821	4.15381	3.26984e-05	0.000847098
DUSP9	210.661	0.680302	0.175066	3.88597	0.000101922	0.00202397
FOXI3	1412.89	0.682529	0.126326	5.40291	6.5568e-08	6.1717e-06
FLNC	1563.9	0.6846	0.145893	4.69247	2.69928e-06	0.000126615
FAM43A	6799.68	0.68701	0.236299	2.90737	0.0036448	0.0272266
UBALD2	1685.24	0.688975	0.127889	5.38729	7.15292e-08	6.55793e-06
AP5B1	2576.15	0.692834	0.124499	5.56496	2.62209e-08	2.89229e-06
GSR	1155.59	0.692875	0.124482	5.56606	2.60566e-08	2.89229e-06
RRS1	237.925	0.693005	0.167171	4.14549	3.39086e-05	0.000867452
PLEKHO2	325.489	0.693566	0.154637	4.48511	7.28754e-06	0.000281128
RBM38	706.666	0.694073	0.1558	4.4549	8.39312e-06	0.000312671
GRHL3	439.385	0.703874	0.17247	4.08113	4.48171e-05	0.00109155
DYSF	1744.66	0.706141	0.148259	4.7629	1.90831e-06	9.58841e-05
TBX20	363.186	0.707415	0.174485	4.05429	5.02859e-05	0.00119219
FKBP4	4289.04	0.715464	0.118469	6.03927	1.54811e-09	2.95375e-07
NR4A1	546.213	0.715657	0.139302	5.13746	2.78483e-07	2.01636e-05
EPAS1	70227.3	0.716133	0.111703	6.41107	1.445e-10	4.25042e-08
SLC43A2	11656.2	0.723033	0.103786	6.96658	3.2475e-12	1.83406e-09
SIK1B	100.601	0.723378	0.242085	2.98811	0.00280708	0.022659
HOPX	428.07	0.723698	0.156908	4.61225	3.9833e-06	0.000170853
MSI1	155.019	0.727953	0.192763	3.77642	0.000159102	0.00280156
HSPB8	3116.11	0.728127	0.13198	5.51694	3.44959e-08	3.57556e-06
PSAT1	2830.15	0.728322	0.103824	7.01498	2.29974e-12	1.35292e-09
GCM1	5563.96	0.732707	0.106815	6.85957	6.90684e-12	3.48277e-09
PPIF	1176.42	0.733046	0.114071	6.42625	1.30794e-10	4.01452e-08
ADCY9	386.497	0.734395	0.139934	5.24814	1.53645e-07	1.23961e-05
ITPRIP	1352.86	0.737478	0.112576	6.55094	5.71778e-11	2.06998e-08
CPM	965.301	0.742074	0.153451	4.83589	1.32549e-06	7.06213e-05
EPB41L3	3215.82	0.742694	0.130927	5.67257	1.4067e-08	1.72706e-06
FTL	30634	0.744795	0.229053	3.25163	0.00114747	0.011817
PHLDA2	1870.22	0.744926	0.10162	7.33051	2.29281e-13	1.7038e-10
HSPH1	3665.65	0.748169	0.12692	5.89481	3.75103e-09	6.38082e-07
OVOL1	871.182	0.749218	0.139191	5.38267	7.33895e-08	6.66748e-06
ACOT2	297.609	0.750459	0.15438	4.86111	1.16732e-06	6.48873e-05
RPLP0P6	340.296	0.752987	0.201207	3.74236	0.000182303	0.00309739
KCNK5	500.369	0.756048	0.135646	5.57367	2.49422e-08	2.82795e-06
PRDM6	166.163	0.758457	0.217792	3.48248	0.000496797	0.00648269
CGB8	18688.5	0.76235	0.132259	5.76409	8.2102e-09	1.08336e-06
C16orf74	114.515	0.763633	0.273578	2.79127	0.0052501	0.0349652
MAPRE3	201.45	0.767342	0.183508	4.18151	2.89581e-05	0.000771432
NATD1	1229.27	0.768781	0.130671	5.88336	4.02028e-09	6.75742e-07
TRIM16L	495.9	0.774424	0.148255	5.22361	1.75468e-07	1.35096e-05
LMO2	643.167	0.775926	0.286476	2.70852	0.00675843	0.0414519
STX11	164.331	0.777003	0.225579	3.44448	0.000572168	0.0072258
GADD45G	785.939	0.777611	0.12792	6.07887	1.21033e-09	2.44124e-07
ACAN	947.825	0.780816	0.142384	5.48389	4.16071e-08	4.19203e-06
SETD7	1082.8	0.781676	0.119236	6.55572	5.53723e-11	2.05737e-08
BCL2	222.338	0.783664	0.22594	3.46846	0.000523445	0.00672476
SMAD6	148.287	0.785152	0.238199	3.2962	0.000980018	0.0105867
PIR	84.2135	0.788716	0.266474	2.95982	0.00307818	0.0240381
RAB11FIP5	1382.32	0.790149	0.126666	6.23803	4.4312e-10	1.08144e-07
CGB3	10822.4	0.794036	0.105173	7.54984	4.35798e-14	3.61943e-11
HPDL	468.78	0.795282	0.149666	5.31372	1.07408e-07	9.24688e-06
ABTB2	1086.8	0.796939	0.158198	5.03762	4.71357e-07	3.12445e-05
FDX1	1385.09	0.799272	0.136695	5.84713	5.00114e-09	7.84567e-07
GLDN	187.526	0.804492	0.241146	3.33612	0.000849568	0.00957368
TKT	12493.2	0.81005	0.103854	7.79989	6.19636e-15	6.24903e-12
BAIAP2	910.374	0.810866	0.153676	5.27646	1.31703e-07	1.08111e-05
CRYBA2	154.327	0.835267	0.228638	3.65324	0.000258955	0.00409886
TREML2	391.585	0.840483	0.145932	5.75939	8.44162e-09	1.10359e-06
BCL7A	77.9698	0.844082	0.279346	3.02164	0.00251412	0.0208192
SOWAHC	1065.29	0.846129	0.147777	5.72572	1.02993e-08	1.31005e-06
ESRRG	61.9632	0.847617	0.296522	2.85852	0.00425616	0.0300765
LZTS1	356.956	0.856787	0.175543	4.88077	1.05673e-06	5.99235e-05
ZBTB2	509.357	0.860111	0.168879	5.09306	3.52335e-07	2.42664e-05
PPARGC1B	720.362	0.861606	0.15348	5.6138	1.97929e-08	2.29062e-06
MT1X	53.3019	0.870441	0.330949	2.63014	0.00853499	0.0487877
ZBTB21	738.591	0.870792	0.13254	6.57004	5.03034e-11	1.93811e-08
OAF	225.518	0.887981	0.197163	4.50378	6.67543e-06	0.000264007
DUSP8	214.056	0.889916	0.220843	4.02964	5.58631e-05	0.00128041
CGB5	26057.2	0.894388	0.111197	8.04327	8.74706e-16	1.37222e-12
PIM1	2774.57	0.895362	0.124644	7.18336	6.80174e-13	4.17538e-10
GCLM	1165.41	0.895663	0.253571	3.53221	0.000412109	0.00570447
PLIN2	32518.5	0.896939	0.106637	8.41116	4.05986e-17	9.55353e-14
ALAS1	2592.32	0.905652	0.125422	7.22083	5.16719e-13	3.31616e-10
ESAM	296.956	0.907114	0.204172	4.4429	8.87554e-06	0.000324611
SOWAHD	102.613	0.913582	0.258002	3.54098	0.000398637	0.00557262
NMRK2	505.896	0.917893	0.132969	6.90307	5.08919e-12	2.66127e-09
KCNE3	128.284	0.92379	0.218751	4.22303	2.4104e-05	0.000682013
KAZN	454.43	0.930465	0.149841	6.20967	5.30952e-10	1.24942e-07
ZIC5	57.7719	0.932077	0.295206	3.15738	0.00159194	0.0150292
FSD1	208.937	0.933898	0.192305	4.85633	1.19579e-06	6.57015e-05
SLC7A8	2414.26	0.941425	0.267976	3.51309	0.000442924	0.00600735
ADCY1	117.559	0.941593	0.231114	4.07415	4.61836e-05	0.00111847
MLXIP	321.483	0.947669	0.167955	5.6424	1.67695e-08	2.00651e-06
SP6	2724.21	0.95532	0.22896	4.17243	3.01373e-05	0.000793859
CDR2L	50.4418	0.961041	0.322661	2.97848	0.0028968	0.0231728
SDC3	971.796	0.961967	0.126035	7.63253	2.30183e-14	2.10766e-11
VAX2	51.3864	0.96217	0.3344	2.8773	0.00401094	0.029024
PITX1	2603.27	1.02832	0.307386	3.34536	0.000821759	0.00934537
MT1F	253.719	1.02879	0.200354	5.13487	2.82343e-07	2.03388e-05
ADM2	540.797	1.05116	0.137807	7.62777	2.38846e-14	2.10766e-11
TXNRD1	9631.95	1.05712	0.132951	7.95115	1.84791e-15	2.37187e-12
KCTD15	33.3355	1.06185	0.394467	2.69185	0.00710567	0.0428922
SQSTM1	7321.95	1.09662	0.264186	4.15092	3.31136e-05	0.000854718
MT1E	124.006	1.09758	0.250593	4.37991	1.18726e-05	0.000409749
ACSL5	68.4161	1.11172	0.290786	3.82316	0.000131753	0.00242533
SEMA3G	224.964	1.14806	0.188177	6.10098	1.05422e-09	2.22383e-07
SLC6A9	188.194	1.15808	0.178705	6.4804	9.14801e-11	3.0588e-08
AC106786,1	29.7042	1.21255	0.413403	2.93309	0.00335604	0.0257242
HSPA1A	332.98	1.23551	0.342334	3.60908	0.000307286	0.00464515
RN7SL396P	49.4482	1.29379	0.365924	3.5357	0.000406704	0.00564626
TMIGD2	133.418	1.31026	0.214032	6.12177	9.25393e-10	2.07391e-07
CYP19A1	5063.65	1.31117	0.375965	3.48748	0.000487599	0.00639221
ACVRL1	57.6265	1.34413	0.331942	4.0493	5.1372e-05	0.00120485
NQO1	580.313	1.3649	0.173589	7.86283	3.75551e-15	4.07878e-12
TBX2	82.6875	1.47108	0.343222	4.28608	1.81851e-05	0.000556954
MT2A	376.777	1.58449	0.433436	3.65565	0.000256534	0.0040651
CREB3L3	102.672	1.89547	0.256313	7.39515	1.41252e-13	1.10796e-10
HMOX1	22147.4	2.3272	0.401641	5.79422	6.86414e-09	9.59552e-07

## Sheet: GSEA
ID	Description	setSize	enrichmentScore	NES	pvalue	p,adjust	qvalue	rank	leading_edge	core_enrichment
GO:0042461	photoreceptor cell development	27	-0.613832	-1.92886	0.000961055	0.0089481	0.00643473	2764	tags=48%; list=20%; signal=39%	RPGRIP1L/TULP1/NPHP4/RDH13/BBS4/PRDM1/IFT140/CRB2/CNGB1/PRPH2/MYO7A/TH/FSCN2
GO:0050906	detection of stimulus involved in sensory perception	46	-0.548791	-1.9184	0.0004663	0.00517295	0.00371996	3058	tags=57%; list=22%; signal=44%	ADGRV1/OR10D3/LXN/MMP24/OR2B6/BACE1/TULP1/CACNA1F/CACNA2D4/OR8G3P/LHFPL5/OR8D1/CEP250/TMC1/TAS2R30/PLCB2/CXCR4/TRPV1/PDZD7/HPN/WHRN/ATP8A2/CNGB1/PRPH2/TAS2R20/OR2AT4
GO:0050953	sensory perception of light stimulus	97	-0.440141	-1.72625	0.000655663	0.00669008	0.00481094	2265	tags=31%; list=16%; signal=26%	CACNA1F/GJA3/CDH23/CACNA2D4/BBS4/POU6F2/CEP250/ABCC6/CHRNB2/COL18A1/FAM161A/DHRS3/CRYGN/TULP2/WHRN/CLDN19/CRB2/ATP8A2/CNGB1/PRPH2/HSF4/CACNB2/MYO7A/NXNL2/LAMC3/ABCA4/PRCD/PDE6B/TH/FSCN2
GO:0007600	sensory perception	237	-0.36378	-1.56993	0.000823808	0.00789584	0.00567803	2265	tags=26%; list=16%; signal=22%	CACNA1F/ESPN/GJA3/CDH23/CACNA2D4/OR8G3P/LHFPL5/MME/OR8D1/BBS4/POU6F2/ALDH7A1/CEP250/GJB2/ABCC6/TMC1/TAS2R30/NLGN2/UCN/HOMER2/DDIT3/P2RX2/PLCB2/CHRNB2/GPR171/COL18A1/CXCR4/TRPV1/GSDME/FAM161A/TSPEAR/PDZD7/DHRS3/HPN/CRYGN/TULP2/WHRN/CLDN19/CRB2/SOBP/ATP8A2/CNGB1/CALHM1/PRPH2/HSF4/TAS2R20/MIR455/CACNB2/OR2AT4/MYO7A/SCN3B/NXNL2/CALHM3/LAMC3/ABCA4/MYO7B/PRCD/PDE6B/SPNS2/TH/FSCN2
GO:0060271	cilium assembly	253	-0.350982	-1.52353	0.00101811	0.00932889	0.00670856	4157	tags=45%; list=29%; signal=32%	SPAG1/GSN/CENPJ/BBS2/KIF3A/IFT27/AHI1/CFAP410/CNTROB/ONECUT2/C2CD3/DYNLL1/IFT43/SCLT1/BBOF1/GORAB/TMEM237/IFT74/B9D1/FAM149B1/CELSR2/HSPB11/DNAH17/ARL6/BBS9/PPP1R35/UBXN10/CIBAR1/FBF1/CYLD/ARMC2/DNAH5/RP2/IFT22/CLUAP1/CFAP74/CCP110/WDR11/CEP290/TCTN2/NEURL1/MKS1/DNAH1/IFT46/ONECUT1/SDCCAG8/TRAF3IP1/PIBF1/CDKL5/TMEM138/CDK10/RABEP2/IFT122/IFT88/HDAC6/BBIP1/NPHP3/SPATA6/CEP162/RPGRIP1L/B9D2/CCDC65/…
GO:1901137	carbohydrate derivative biosynthetic process	494	0.224956	1.31333	0.000712803	0.0071446	0.0051378	2861	tags=25%; list=20%; signal=21%	ACSL5/ADCY1/TKT/CHSY3/AK1/BCL2/ELOVL4/ADCY9/CHST8/FUT1/MAN1A1/B4GALT1/RRM2/CMPK2/GNPDA1/PXYLP1/ACSL4/G6PD/CRPPA/MAN1A2/B3GALT6/AGO2/HBEGF/NME1/HS3ST3B1/ALG2/SERP1/VCP/ACSL1/PIGW/DOLPP1/MGAT1/UCK2/MGAT4B/XXYLT1/ATP5F1D/ALG3/SLC25A1/ACACB/ACLY/IMPDH1/GXYLT1/DCTD/AK3/PDK3/ANGPT1/CCR7/ITM2C/GMPS/POFUT1/CHST10/NDUFA12/MGAT5B/AATF/PANK1/MAN2A1/ST3GAL4/UMPS/ACOT7/B3GALNT2/NME2/LARGE1/CHP1/SDHB/EXTL3/SDH…
GO:0007420	brain development	493	0.227443	1.33374	0.000473403	0.00523801	0.00376674	3477	tags=31%; list=25%; signal=24%	PITX1/VAX2/ADCY1/BAIAP2/HMGCS2/BCL2/RTN4R/WNT7B/BCL2L11/FUT1/CBLN1/ZFHX3/IRS2/SLC38A3/EPHB3/RARA/TYRO3/BAG3/DLX5/G6PD/FZD1/PHGDH/DNAJB1/ZIC2/SKI/SYNGR3/FBXO45/UBB/AKIRIN2/ID2/CNTN4/INA/PLXNA1/ABL1/AMIGO2/DLG5/ID1/H2AX/NOTCH1/TBX3/SMO/PPP1R9B/DHX37/SLC17A7/FOXC1/GRIN2D/KDM7A/MAP1S/ANP32B/POU3F3/TMX2/PAFAH1B3/AARS1/NCOA6/SNRPB/ATP6V0D1/SRF/CRK/PEX5/COL4A1/IGF2BP1/NARS1/HTRA2/CHD7/FOXB1/ATF5/ACTB/NS…
GO:0000165	MAPK cascade	459	0.230945	1.33384	0.000461652	0.00514328	0.00369862	3251	tags=32%; list=23%; signal=26%	DUSP8/PELI2/GADD45G/LBH/WNT7B/DUSP9/DNAJA1/FZD8/PEA15/FERMT2/CRYBA1/MAP2K3/LTBR/MAPK8IP2/ERN1/DUSP13/GAREM1/DUSP3/ABL1/FBLN1/SPRY2/SOD1/PTPRJ/NOTCH1/PHLPP1/ZFP36L1/ERBB2/DUSP1/APOE/ATF3/SLC9A3R1/MAP2K4/PRKD2/ANGPT1/GDF15/CCR7/TPBG/PRDX1/KISS1/BRAF/GPR37/HSF1/MAP3K20/RAP1B/CRK/KARS1/CCR1/DAXX/ARL6IP5/GBP1/PAK4/DUSP4/SORBS3/GSTP1/AJUBA/MEN1/HIPK3/SMAD4/RAPGEF2/FRS2/SDCBP/EMILIN1/KLHDC10/MAPKAPK2/RE…
GO:0048812	neuron projection morphogenesis	382	0.232577	1.3329	0.0010144	0.00931175	0.00669623	3973	tags=35%; list=28%; signal=26%	SEMA3G/VAX2/ADCY1/LZTS1/BAIAP2/BCL2/RTN4R/EPB41L3/WNT7B/SGK1/EPHB3/HSP90AA1/VLDLR/VASP/MAP1A/HSP90AB1/DLX5/CRPPA/FBXO45/UBB/DIP2B/NBL1/MAPK8IP2/TRPV2/NEO1/CNTN4/NEXN/ITPKA/PLXNA1/PLA2G10/ABL1/DBN1/ID1/NOTCH1/SMO/SMURF1/RAB3A/CAPRIN1/AFG3L2/ERBB2/NTF4/RNF6/APOE/NKX6-1/SLC9A6/MAP1S/EPHB4/LIMK1/CFL1/TPBG/BRAF/SRF/IGF2BP1/FOXB1/ACTB/SMAD4/C12orf57/LLPH/RAPGEF2/YTHDF1/RNF157/SEMA6B/RHOG/SEMA7A/B3GNT2/…
GO:0007507	heart development	373	0.236428	1.35516	0.00118246	0.0103794	0.007464	3474	tags=34%; list=25%; signal=26%	TBX2/ACVRL1/PIM1/SMAD6/HOPX/TBX20/DUSP9/TNFRSF1B/RARA/G6PD/FZD1/ID3/MSX2/MAP2K3/SKI/SMAD7/ADAMTS1/SMARCD3/TRAF3IP2/GJA5/ID2/SNAI1/ABL1/SLC9A1/BVES/CACYBP/PDLIM2/CDKN1A/NOTCH1/TBX3/SMO/ZBTB14/TNFRSF1A/ZFP36L1/TGFBR3/ERBB2/GNA11/ACACB/FOXC1/NOS3/EPHB4/MAP2K4/ERBB3/MEF2D/NCOA6/POFUT1/CTDP1/SRF/TNNC1/ZMPSTE24/CHD7/SMAD4/FGFRL1/FRS2/TOMM70/EMILIN1/SOD2/TBX19/TP53/MBD3/DCTN5/MED1/MMP2/MSX1/HECTD1/ARID2…
GO:1905114	cell surface receptor signaling pathway involved in cell-cell signaling	361	0.236762	1.35131	0.000804919	0.00775268	0.00557508	2962	tags=29%; list=21%; signal=23%	VAX2/BAIAP2/WNT7B/GRHL3/CBLN1/DLX3/FZD8/TLE6/RARG/TLE5/DLX5/FERMT2/FZD1/SKI/SIAH2/MAPK8IP2/KLF15/CCNE1/ZNRF3/TLE3/MAD2L2/ABL1/VCP/DEPDC1B/TLE1/NOTCH1/SMO/SMURF1/NRARP/JUP/BCL9L/APOE/GRIN2D/ZRANB1/SLC9A3R1/WNK1/TPBG/TNKS2/AMFR/AMER1/WWTR1/CTDNEP1/GABRA3/TLE2/FRAT2/GPC4/PLPP3/MTMR2/UBAC2/AKT1/CHRNA5/NKD1/PPM1N/PKD2/MARK2/TLE4/G3BP1/NOTUM/MESD/FRAT1/WNK2/KREMEN2/FOXO3/CUL3/LBX2/PIAS4/WLS/CSNK1G3/LGR…
GO:0070201	regulation of establishment of protein localization	373	0.237905	1.36363	0.00105474	0.00959066	0.0068968	3473	tags=32%; list=25%; signal=25%	RAB11FIP5/CPT1A/DNAJA1/IRS2/HSPA8/STOM/HSP90AA1/BAG3/SYT7/HSP90AB1/ACSL4/MIEF1/MIDN/NOLC1/EXPH5/CYP51A1/NDUFAF2/SERP1/CCT3/TRIM28/SAE1/SMO/PIM3/JUP/TCP1/ERBB2/BCAP31/INSIG1/APOE/CEP131/NKX6-1/UCP2/DKC1/ANP32B/ATP13A2/ANGPT1/ZPR1/CCT7/LCP1/HTRA2/CCT6A/CCT5/PCK2/CHP1/DNM1L/CCT2/TOMM70/RIPOR1/RAN/CCT4/UBAC2/UBE2L3/TM9SF4/PRNP/ATG13/SH3GLB1/PRKCD/HYAL2/REST/NR1H2/WWP2/FRAT1/IPO5/ZC3H12A/RHBDF2/CCT8/R…
GO:0007169	transmembrane receptor protein tyrosine kinase signaling pathway	384	0.238524	1.36925	0.000718486	0.00714921	0.00514111	2631	tags=26%; list=19%; signal=21%	TBX2/BAIAP2/PGF/IRS2/GAB2/EPHB3/TYRO3/MERTK/POLR1G/ARID5B/TSPAN12/HBEGF/GAREM1/CSH1/DUSP3/ABL1/SPRY2/AKT1S1/PTPRJ/CBL/PIK3C2A/FOXO4/CD63/ERBB2/NTF4/BCAR1/PTPN12/FOXC1/SIRT1/SLC9A3R1/MVP/EPHB4/F3/PRKD2/ANGPT1/ERBB3/ADAM17/SLC27A4/GDF15/MYORG/BRAF/CRK/ZFAND5/MPZL1/NCL/ZBTB7B/COL4A1/SGPL1/STAT5B/CCND3/TIPARP/ADIPOR1/RAPGEF2/FGFRL1/FRS2/EMILIN1/MAPKAPK2/MMP2/AKT1/RAPGEF1/PDK2/NUS1/SESN3/PAK2/SHC1/PRK…
GO:0048598	embryonic morphogenesis	381	0.241559	1.37678	0.000578351	0.00611668	0.0043986	3386	tags=32%; list=24%; signal=25%	TBX2/TXNRD1/PITX1/VAX2/GCM1/TBX20/WNT7B/GRHL3/BCL2L11/MMP15/VASP/RARA/RARG/RDH10/DLX5/FZD1/MSX2/SKI/FOXL2/ITGB5/ID2/LRIG3/SNAI1/ABL1/SPRY2/SOD1/TRIM28/NOTCH1/TBX3/SMO/ZFP36L1/DUSP1/INSIG1/OSR2/SPINT1/SIX4/FOXC1/SLC9A3R1/BLOC1S5/WNK1/MAP3K20/RGMA/SLC39A3/SRF/DLX6/ATOH8/DUSP4/CHD7/GRSF1/PHLDB2/SMAD4/ZNF281/FRS2/TTC39C/TBX19/TP53/TSHZ1/PLPP3/MED1/MMP2/MSX1/HECTD1/PFN1/PKD2/LUZP1/BCR/TBX1/HIPK1/YBX1/…
GO:0045786	negative regulation of cell cycle	313	0.246527	1.3892	0.000829962	0.00794023	0.00570995	5886	tags=50%; list=42%; signal=30%	BCL2/OVOL1/NR4A1/FHL1/CCNB1/MAD2L2/TFAP4/ABL1/MAD2L1BP/CDC6/HASPIN/H2AX/CDKN1A/ZFP36L1/FOXO4/CDT1/CDC20/DUSP1/TERF2/FOXC1/SIRT1/AVEN/SLC9A3R1/FEM1B/INIP/MAP3K20/NACC2/TTI2/TPRA1/HUS1/HTRA2/CEBPA/BAZ1B/ATF5/MEN1/NPM1/CLSPN/TP53/ZW10/WDR76/PKD2/SDE2/RFWD3/CDCA8/BRCC3/THOC5/CHMP4C/IPO5/IPO7/HECA/NUBP1/DYNC1LI1/TRIM35/TAOK2/PPP1R10/FBXO7/PML/HOXC9/CUL4A/CDKN2C/INTS7/ACVR1/CASP3/RINT1/RAD51/KANK2/RPA2…
GO:0043408	regulation of MAPK cascade	386	0.247316	1.41887	0.000292972	0.00356905	0.00256656	2616	tags=30%; list=19%; signal=25%	DUSP8/PELI2/GADD45G/LBH/WNT7B/DUSP9/DNAJA1/FZD8/FERMT2/CRYBA1/MAP2K3/LTBR/MAPK8IP2/ERN1/DUSP13/GAREM1/DUSP3/ABL1/FBLN1/SPRY2/SOD1/PTPRJ/NOTCH1/PHLPP1/ERBB2/DUSP1/APOE/ATF3/SLC9A3R1/MAP2K4/PRKD2/ANGPT1/GDF15/CCR7/TPBG/PRDX1/KISS1/BRAF/GPR37/RAP1B/CRK/CCR1/ARL6IP5/GBP1/PAK4/DUSP4/SORBS3/GSTP1/AJUBA/MEN1/HIPK3/SMAD4/RAPGEF2/FRS2/SDCBP/EMILIN1/KLHDC10/RELL2/SEMA7A/ZNF622/ICAM1/GADD45A/PAK2/SHC1/PRMT5…
GO:0006163	purine nucleotide metabolic process	337	0.248743	1.38648	0.000591089	0.00619687	0.00445628	3699	tags=33%; list=26%; signal=25%	HSPA1A/ACSL5/ADCY1/AK1/HMGCS2/ELOVL4/ACOT2/ADCY9/HSPA1B/ACOT1/HSPA8/ACSL4/NCS1/FOXK1/NME1/CASK/VCP/ACSL1/EIF6/TSPO/ATP5F1D/SLC25A1/HSD17B4/ACACB/ACLY/IMPDH1/NOS3/BEND3/MPP1/AK3/PDK3/GMPS/TIGAR/CBFA2T3/NDUFA12/SLC25A25/PANK1/ACOT7/NME2/SDHB/DNM1L/HINT1/SDHD/RAN/FOXK2/DLAT/NDUFB9/PDK2/OGDHL/ATP5F1B/PPAT/NDUFAB1/MLST8/ELOVL1/ATP5MC3/SLC25A13/ATIC/HIF1A/CLPX/BPGM/NDUFB10/PINK1/PRPS2/DLST/PFAS/GART/GI…
GO:0051656	establishment of organelle localization	349	0.249014	1.40315	0.000258475	0.00321645	0.002313	4747	tags=40%; list=34%; signal=27%	HMOX1/RRS1/GAB2/TLE6/TRIM58/UBB/CCNB1/TMEM201/SPRY2/WIPI1/CBL/RAB3A/CDT1/EIF6/ABCE1/PEF1/NUDC/CDCA5/SLC9A3R1/MAP1S/MYO1D/BLOC1S5/ATP13A2/CFL1/KIF1C/BLOC1S3/MAPRE1/TESK1/PEX14/SPIRE1/NPM1/PREB/SDCBP/SEH1L/RIPOR1/RAN/ARFGAP3/ZW10/BICD2/NUP62/CDCA8/RAB7A/PAFAH1B1/CHMP4C/LMNA/CUL3/RPS15/CHMP7/CHMP2B/LMNB2/HIF1A/EZR/STAM/YWHAZ/MYO1C/PINK1/WASF1/LRPPRC/PRKCZ/SPAST/MKKS/LSG1/LAMP1/CDH3/NOP9/YKT6/KPNB1/S…
GO:0055086	nucleobase-containing small molecule metabolic process	485	0.249407	1.4461	1.77559e-05	0.000367849	0.000264527	3699	tags=32%; list=26%; signal=24%	NQO1/HSPA1A/ACSL5/ADCY1/NMRK2/TKT/AK1/HMGCS2/ELOVL4/ACOT2/ADCY9/HSPA1B/ACOT1/PGD/HSPA8/SHMT2/RRM2/CMPK2/GNPDA1/ACSL4/NCS1/G6PD/FOXK1/NME1/CASK/VCP/ACSL1/MGAT1/UCK2/EIF6/TSPO/ATP5F1D/ME2/SLC25A1/UNG/HSD17B4/ACACB/ACLY/IMPDH1/NOS3/AK6/DCTD/BEND3/MPP1/AK3/PDK3/GARS1/GMPS/TALDO1/TIGAR/CBFA2T3/KARS1/NDUFA12/SLC25A25/PANK1/UMPS/ACOT7/NME2/DCTPP1/SDHB/DNM1L/NT5M/HINT1/SDHD/TP53/RAN/FOXK2/DLAT/NDUFB9/TGD…
GO:0010638	positive regulation of organelle organization	398	0.250327	1.42906	0.000108624	0.00158646	0.00114085	4288	tags=37%; list=30%; signal=27%	HSPA1A/BAIAP2/PPIF/FSCN1/HSPA1B/PDXP/BIN1/BCL2L11/VASP/SYNPO/MIEF1/FERMT2/PGAM5/MSX2/CNOT6L/ABL1/MAD2L1BP/WIPI1/CCT3/TRIM28/ID1/AMBRA1/CDT1/TCP1/SEPTIN9/SURF4/TERF2/DKC1/LIMK1/CCR7/TNKS2/BRAF/CCT7/KCTD17/CRACD/LCP1/HTRA2/CCT6A/MAPRE1/SORBS3/CCT5/TESK1/VDAC1/SPIRE1/RHOC/DNM1L/CCT2/SDCBP/TP53/CCT4/MSX1/SWAP70/CDC42EP4/PKIB/PFN1/SH3GLB1/SLC25A5/SLAIN2/NUP62/SMCR8/G3BP1/FEN1/MAP2K7/CUL3/MLST8/YY1/CHC…
GO:0072521	purine-containing compound metabolic process	351	0.251178	1.42447	0.000694329	0.00701595	0.00504529	3699	tags=33%; list=26%; signal=25%	HSPA1A/ACSL5/ADCY1/AK1/HMGCS2/ELOVL4/ACOT2/ADCY9/HSPA1B/ACOT1/HSPA8/SHMT2/ACSL4/NCS1/FOXK1/ABCG2/NME1/CASK/VCP/ACSL1/EIF6/TSPO/ATP5F1D/SLC25A1/HSD17B4/ACACB/ACLY/IMPDH1/NOS3/BEND3/MPP1/AK3/PDK3/GMPS/TIGAR/CBFA2T3/NDUFA12/SLC25A25/PANK1/ACOT7/NME2/SDHB/DNM1L/HINT1/SDHD/RAN/FOXK2/DLAT/NDUFB9/PDK2/OGDHL/ATP5F1B/PPAT/NDUFAB1/MLST8/ELOVL1/ATP5MC3/SLC25A13/MTAP/ATIC/HIF1A/CLPX/BPGM/NDUFB10/PINK1/PRPS2/…
GO:2000147	positive regulation of cell motility	353	0.25151	1.42853	0.00038093	0.00440392	0.00316693	2618	tags=27%; list=19%; signal=23%	HMOX1/SEMA3G/BCL2/CGA/PGF/FUT1/IRS2/MCAM/FERMT2/MAP2K3/ADAMTS1/XBP1/RDX/ACVR1B/ZNF609/DOCK4/AGO2/SNAI1/HBEGF/ABL1/SPRY2/PIK3C2A/NOTCH1/SMO/FOXO4/ARHGEF2/RREB1/TJP1/BCAR1/SIRT1/NOS3/F3/PRKD2/WNK1/ANGPT1/ADAM17/CCR7/FAM83H/CRK/SYDE1/CCR1/ATOH8/NFE2L2/RHOC/DNM1L/RAPGEF2/SDCBP/CBLL1/FAM89B/SOD2/SEMA6B/SEMA7A/PLPP3/RIPOR1/MMP2/SWAP70/CD151/ABL2/AKT1/PLAA/PFN1/NUS1/ICAM1/MAZ/RRAS2/GNAI2/ATP5F1B/DIAPH1/…
GO:0002694	regulation of leukocyte activation	331	0.251584	1.40797	0.000762475	0.00744484	0.0053537	3308	tags=32%; list=23%; signal=25%	HMOX1/TMIGD2/BCL2/HSPH1/IGKC/IRS2/GAB2/JUND/TNFRSF1B/RARA/TYRO3/MERTK/ILDR2/SMAD7/TICAM1/XBP1/SMARCD3/AKIRIN2/ID2/SLC7A1/SHLD1/MAD2L2/PLA2G10/CEBPB/DUSP3/ABL1/TNFRSF21/HSPD1/SOD1/DLG5/AMBRA1/CDKN1A/LRRC32/NRARP/ZFP36L1/DNAJA3/PRELID1/ERBB2/EXOSC6/FCHO1/JUNB/CCR7/BRAF/HLA-DPA1/KARS1/ZBTB7B/CLPTM1/BLOC1S3/HMGB3/STAT5B/CEBPA/ACTB/CD276/THEMIS2/SART1/ABL2/AKT1/ARID2/PRNP/CBFB/SHPK/CYRIB/BCR/SMARCC1/Y…
GO:1903829	positive regulation of protein localization	338	0.253549	1.42102	0.000226698	0.00288998	0.00207823	4501	tags=42%; list=32%; signal=29%	SQSTM1/IRS2/STOM/GLIS2/HSP90AA1/MAP1A/BAG3/HSP90AB1/ACSL4/MIEF1/FERMT2/RDX/EXPH5/SERP1/CCT3/TRIM28/SAE1/SMO/JUP/CDT1/TCP1/PPP1R9B/ERBB2/BCAP31/CEP131/NKX6-1/DKC1/ZDHHC5/ANP32B/ATP13A2/WWTR1/ZPR1/MEPCE/CCT7/HTRA2/CCT6A/CCT5/PCK2/TESK1/CHP1/NPM1/DNM1L/CCT2/TOMM70/RHOG/RIPOR1/RAN/CCT4/GNL3L/UBE2L3/AKT1/TM9SF4/PRNP/ATG13/SH3GLB1/PRKCD/HYAL2/NUP62/NR1H2/MESD/IPO5/ZC3H12A/ROCK2/CCT8/WLS/CEMIP/OSBP/F2RL…
GO:0002521	leukocyte differentiation	341	0.253863	1.4176	0.000534395	0.00580487	0.00417438	5026	tags=48%; list=36%; signal=32%	PPARGC1B/PIR/BCL2/GAB2/FZD8/RARA/TYRO3/MERTK/LTBR/SMAD7/XBP1/SMARCD3/TRAF3IP2/ID2/ESRRA/CEBPG/CEBPB/ABL1/SOD1/PTPRJ/AMBRA1/NHEJ1/L3MBTL3/IRF8/NRARP/ZFP36L1/DNAJA3/PRELID1/ERBB2/SIRT1/KLF10/JUNB/DNAJB9/ADAM17/CCR7/HLA-B/BRAF/HSF1/CBFA2T3/SRF/ZBTB7B/CLPTM1/CCR1/HMGB3/STAT5B/CEBPA/CHD7/ACTB/SART1/TP53/HDAC5/DCAF1/MED1/HECTD1/ARID2/CBFB/ATP6AP1/SLC25A5/SMARCC1/THOC5/PAFAH1B1/ZC3H12A/FOXO3/TOB2/EIF2AK…
GO:0006753	nucleoside phosphate metabolic process	433	0.253932	1.45054	3.4485e-05	0.000649114	0.000466789	3699	tags=32%; list=26%; signal=24%	NQO1/HSPA1A/ACSL5/ADCY1/NMRK2/TKT/AK1/HMGCS2/ELOVL4/ACOT2/ADCY9/HSPA1B/ACOT1/PGD/HSPA8/RRM2/CMPK2/ACSL4/NCS1/G6PD/FOXK1/NME1/CASK/VCP/ACSL1/UCK2/EIF6/TSPO/ATP5F1D/ME2/SLC25A1/UNG/HSD17B4/ACACB/ACLY/IMPDH1/NOS3/AK6/DCTD/BEND3/MPP1/AK3/PDK3/GARS1/GMPS/TALDO1/TIGAR/CBFA2T3/KARS1/NDUFA12/SLC25A25/PANK1/UMPS/ACOT7/NME2/DCTPP1/SDHB/DNM1L/NT5M/HINT1/SDHD/TP53/RAN/FOXK2/DLAT/NDUFB9/PDK2/OGDHL/SHPK/ATP5F1…
GO:0040017	positive regulation of locomotion	359	0.254534	1.44862	0.000292718	0.00356905	0.00256656	2618	tags=28%; list=19%; signal=23%	HMOX1/SEMA3G/BCL2/CGA/PGF/FUT1/IRS2/MCAM/FERMT2/MAP2K3/ADAMTS1/XBP1/RDX/ACVR1B/ZNF609/DOCK4/AGO2/SNAI1/HBEGF/ABL1/SPRY2/BVES/PIK3C2A/NOTCH1/SMO/FOXO4/ARHGEF2/RREB1/TJP1/BCAR1/SIRT1/NOS3/F3/PRKD2/WNK1/ANGPT1/ADAM17/CCR7/TPBG/FAM83H/CRK/SYDE1/CCR1/ATOH8/NFE2L2/RHOC/DNM1L/RAPGEF2/SDCBP/CBLL1/FAM89B/SOD2/SEMA6B/SEMA7A/PLPP3/RIPOR1/MMP2/SWAP70/CD151/ABL2/AKT1/PLAA/PFN1/NUS1/ICAM1/MAZ/RRAS2/GNAI2/ATP5F…
GO:0009150	purine ribonucleotide metabolic process	322	0.254581	1.43029	0.000300852	0.003648	0.00262334	3699	tags=34%; list=26%; signal=25%	HSPA1A/ACSL5/ADCY1/AK1/HMGCS2/ELOVL4/ACOT2/ADCY9/HSPA1B/ACOT1/HSPA8/ACSL4/FOXK1/NME1/CASK/VCP/ACSL1/EIF6/TSPO/ATP5F1D/SLC25A1/HSD17B4/ACACB/ACLY/IMPDH1/BEND3/MPP1/AK3/PDK3/GMPS/TIGAR/CBFA2T3/NDUFA12/SLC25A25/PANK1/ACOT7/NME2/SDHB/DNM1L/HINT1/SDHD/RAN/FOXK2/DLAT/NDUFB9/PDK2/OGDHL/ATP5F1B/PPAT/NDUFAB1/MLST8/ELOVL1/ATP5MC3/SLC25A13/ATIC/HIF1A/CLPX/BPGM/NDUFB10/PINK1/PRPS2/DLST/PFAS/GART/GIT1/NDUFS1/…
GO:0046649	lymphocyte activation	438	0.254982	1.45964	1.24647e-05	0.000278399	0.000200202	3821	tags=37%; list=27%; signal=28%	TMIGD2/TREML2/BCL2/HSPH1/IGKC/ULBP1/IRS2/TNFRSF1B/FZD8/RARA/TYRO3/ELF4/MERTK/ILDR2/SMAD7/TICAM1/XBP1/SMARCD3/AKIRIN2/TRAF3IP2/ID2/SLC7A1/SHLD1/MAD2L2/CEBPG/CEBPB/DUSP3/ABL1/TNFRSF21/HSPD1/SOD1/PTPRJ/DLG5/AMBRA1/NHEJ1/IRF8/CDKN1A/LRRC32/NRARP/ZFP36L1/EXO1/DNAJA3/PRELID1/ERBB2/EXOSC6/FCHO1/UNG/JUNB/DNAJB9/ADAM17/TXLNA/CCR7/PRDX1/BRAF/HLA-DPA1/SRF/ZBTB7B/CLPTM1/BLOC1S3/HMGB3/STAT5B/CCND3/LCP1/CHD7/A…
GO:0007409	axonogenesis	261	0.255028	1.39319	0.00109434	0.00980394	0.00705018	3928	tags=37%; list=28%; signal=27%	SEMA3G/VAX2/ADCY1/BAIAP2/BCL2/RTN4R/EPHB3/HSP90AA1/VASP/MAP1A/HSP90AB1/DLX5/CRPPA/FBXO45/DIP2B/TRPV2/NEO1/CNTN4/NEXN/PLXNA1/PLA2G10/ABL1/DBN1/NOTCH1/SMO/SMURF1/RAB3A/AFG3L2/ERBB2/RNF6/APOE/NKX6-1/SLC9A6/MAP1S/EPHB4/LIMK1/BRAF/SRF/FOXB1/ACTB/SMAD4/C12orf57/YTHDF1/SEMA6B/RHOG/SEMA7A/B3GNT2/AMIGO1/ISL2/PAK2/SKIL/VCL/MARK2/SSNA1/PAFAH1B1/METRN/MAP2K2/BSG/TAOK2/RPS6KA5/PLXND1/EFNA5/PTCH1/SPAST/RAB21/A…
GO:0051640	organelle localization	458	0.255917	1.478	5.14666e-06	0.000142185	0.000102247	4685	tags=41%; list=33%; signal=28%	HMOX1/STX11/RRS1/BIN1/GAB2/TLE6/TRIM58/UBB/HPS6/CLUH/CCNB1/VPS18/TMEM201/SPRY2/WIPI1/BVES/CBL/RAB3A/CDT1/EIF6/BHLHA15/STX12/ABCE1/PEF1/NUDC/CDCA5/SLC9A3R1/MAP1S/MYO1D/BLOC1S5/ATP13A2/CFL1/KIF1C/BLOC1S3/MAPRE1/TESK1/PEX14/SPIRE1/NPM1/PREB/DNM1L/SDCBP/SEH1L/RIPOR1/RAN/ARFGAP3/ZW10/FAM98A/BICD2/MFN2/MARK2/NUP62/CDCA8/RAB7A/PAFAH1B1/CHMP4C/RAB12/LMNA/RAB15/CUL3/RPS15/CHMP7/LAMTOR1/CHMP2B/SPAG9/LMNB2/…
GO:0045596	negative regulation of cell differentiation	411	0.256357	1.46775	2.7366e-05	0.000534405	0.000384299	3293	tags=34%; list=23%; signal=27%	ACVRL1/SEMA3G/NMRK2/BCL7A/SMAD6/RTN4R/LBH/PRDM6/HOPX/LRP3/CCDC85B/JDP2/RARA/RARG/FERMT2/G6PD/ID3/MSX2/SKI/SMAD7/XBP1/DIP2B/ID2/ZNF750/CNTN4/H4C12/SNAI1/MAD2L2/FBLN1/SPRY2/ID1/TRIB3/NOTCH1/TBX3/SMO/KLF13/NRARP/ZFP36L1/FOXO4/BHLHA15/FST/TSPO/ERBB2/RIOX1/INSIG1/DPF2/RNF6/NKX6-1/SIX4/SIRT1/H4C8/ANP32B/WWTR1/CTDP1/ZBTB7B/EIF4E/HMGB3/STAT5B/GBP1/ADIPOR1/ACTB/MEN1/NFE2L2/KDM4A/SMAD4/PTBP1/RAPGEF2/FRS2/T…
GO:0055082	cellular chemical homeostasis	396	0.256414	1.45776	5.77638e-05	0.000994242	0.000714976	2834	tags=30%; list=20%; signal=25%	HMOX1/MT2A/MT1E/MT1F/KCNE3/GCLM/MT1X/RAB11FIP5/BCL2/FTL/IRS2/ATP2B3/MCUR1/XBP1/SLC30A5/MAFG/ERN1/KLF15/FOXK1/TWNK/ATF4/FTH1/ABL1/SLC9A1/NDUFAF2/SLC31A1/TMEM38B/SOD1/SLC4A2/PIM3/GRINA/LETM1/AFG3L2/BCAP31/APOE/SLC30A1/SLC9A6/UCP2/SIRT1/SLC9A3R1/PDK3/ATP13A2/WNK1/ACO1/TTC7A/CCR7/ARF1/CHERP/ATP13A3/ATP6V0D1/SRF/CCR1/KCTD17/WDTC1/CHD7/PCK2/C19orf12/MEN1/CHP1/SMAD4/FOXK2/TMCO1/TM9SF4/PRNP/ATP1A1/ICAM1/…
GO:0043434	response to peptide hormone	278	0.256423	1.42222	0.000936232	0.00874823	0.006291	2674	tags=29%; list=19%; signal=24%	BAIAP2/HMGCS2/NR4A1/GOT1/IRS2/JUND/XBP1/KLF15/ESRRA/CPEB2/CSH1/SLC9A1/CDC6/EPRS1/CAT/YWHAG/TRIB3/PIK3C2A/ZFP36L1/FOXO4/EIF6/TGFBR3/SLC25A33/RAB31/INSIG1/BCAR1/NKX6-1/HSD11B2/UCP2/SIRT1/HADHA/NUDC/ASS1/KHK/RELA/SLC27A4/GDF15/HSF1/CRK/NCL/ZBTB7B/STAT5B/CCND3/WDTC1/PCK2/ADIPOR1/MEN1/NFE2L2/CCNA2/HDAC5/AKT1/PDK2/SESN3/SHC1/PRKCD/SCAP/SMARCC1/GNAI2/RAB12/RAB15/BSG/SP1/CYC1/SLC39A14/ROCK2/NCOA2/RANGAP1…
GO:0009259	ribonucleotide metabolic process	335	0.256687	1.44017	0.000452942	0.00505705	0.00363661	3699	tags=33%; list=26%; signal=25%	HSPA1A/ACSL5/ADCY1/AK1/HMGCS2/ELOVL4/ACOT2/ADCY9/HSPA1B/ACOT1/HSPA8/ACSL4/FOXK1/NME1/CASK/VCP/ACSL1/UCK2/EIF6/TSPO/ATP5F1D/SLC25A1/HSD17B4/ACACB/ACLY/IMPDH1/BEND3/MPP1/AK3/PDK3/GMPS/TIGAR/CBFA2T3/NDUFA12/SLC25A25/PANK1/UMPS/ACOT7/NME2/SDHB/DNM1L/HINT1/SDHD/RAN/FOXK2/DLAT/NDUFB9/PDK2/OGDHL/ATP5F1B/PPAT/NDUFAB1/MLST8/ELOVL1/ATP5MC3/CAD/SLC25A13/ATIC/HIF1A/CLPX/BPGM/NDUFB10/PINK1/PRPS2/DLST/PFAS/GAR…
GO:0001525	angiogenesis	320	0.258389	1.46053	0.000421705	0.00477994	0.00343733	3717	tags=40%; list=26%; signal=30%	HMOX1/ACVRL1/TMIGD2/ADM2/EPAS1/NR4A1/TBX20/PGF/FUT1/MCAM/EPHB3/B4GALT1/FZD8/ARHGAP24/ADAMTS1/XBP1/GJA5/HTATIP2/AGO2/TSPAN12/ABL1/SPRY2/ID1/PIK3C2A/CEMIP2/NOTCH1/DDAH1/NRARP/JUP/FOXO4/ERBB2/TJP1/FOXC1/SIRT1/NOS3/EPHB4/F3/PRKD2/ANGPT1/POFUT1/SRF/NCL/NAA15/NINJ1/COL4A1/PAK4/PDCL3/NFE2L2/EMILIN1/HDAC5/PXDN/FMNL3/MED1/MMP2/AKT1/NUS1/SERPINF1/GADD45A/SHC1/LRG1/GNA13/TBX1/HIPK1/ADIPOR2/ATP5F1B/CCDC134/Z…
GO:0009117	nucleotide metabolic process	427	0.258847	1.48345	1.00181e-05	0.000237428	0.000170739	3699	tags=32%; list=26%; signal=25%	NQO1/HSPA1A/ACSL5/ADCY1/NMRK2/TKT/AK1/HMGCS2/ELOVL4/ACOT2/ADCY9/HSPA1B/ACOT1/PGD/HSPA8/RRM2/CMPK2/ACSL4/NCS1/G6PD/FOXK1/NME1/CASK/VCP/ACSL1/UCK2/EIF6/TSPO/ATP5F1D/ME2/SLC25A1/UNG/HSD17B4/ACACB/ACLY/IMPDH1/NOS3/AK6/DCTD/BEND3/MPP1/AK3/PDK3/GARS1/GMPS/TALDO1/TIGAR/CBFA2T3/KARS1/NDUFA12/SLC25A25/PANK1/UMPS/ACOT7/NME2/DCTPP1/SDHB/DNM1L/NT5M/HINT1/SDHD/TP53/RAN/FOXK2/DLAT/NDUFB9/PDK2/OGDHL/SHPK/ATP5F1…
GO:0030335	positive regulation of cell migration	342	0.260179	1.45837	6.85453e-05	0.00111338	0.000800651	2615	tags=28%; list=19%; signal=23%	HMOX1/SEMA3G/BCL2/CGA/PGF/FUT1/IRS2/MCAM/FERMT2/MAP2K3/ADAMTS1/XBP1/RDX/ACVR1B/ZNF609/DOCK4/AGO2/SNAI1/HBEGF/ABL1/SPRY2/PIK3C2A/NOTCH1/SMO/FOXO4/ARHGEF2/RREB1/TJP1/BCAR1/SIRT1/NOS3/F3/PRKD2/WNK1/ANGPT1/ADAM17/CCR7/FAM83H/CRK/SYDE1/CCR1/ATOH8/NFE2L2/RHOC/DNM1L/RAPGEF2/SDCBP/CBLL1/FAM89B/SOD2/SEMA6B/SEMA7A/PLPP3/RIPOR1/MMP2/SWAP70/CD151/ABL2/AKT1/PLAA/PFN1/NUS1/ICAM1/MAZ/RRAS2/GNAI2/ATP5F1B/DIAPH1/…
GO:0030855	epithelial cell differentiation	407	0.260722	1.4847	4.19459e-05	0.00076739	0.000551843	3184	tags=32%; list=23%; signal=25%	ACVRL1/KAZN/LBH/OVOL1/MSI1/EPAS1/WNT7B/CPT1A/OPN3/B4GALT1/DLX3/RARA/RARG/DLX5/FZD1/ID3/MSX2/CES1/RDX/MAFG/FOXL2/KLF15/ID2/KRT81/ATF4/NCOA3/EXPH5/CEBPB/ABL1/SPRY2/TMEM38B/SOD1/KEAP1/DLG5/ID1/NOTCH1/AKR1B1/TBX3/SMO/TNFRSF1A/ZFP36L1/BHLHA15/FST/TJP1/NKX6-1/HSD17B4/FOXC1/PELO/KRT7/SLC9A3R1/EDF1/AIMP2/TBC1D20/FEM1B/WWTR1/TIGAR/RAP1B/TFCP2L1/DLX6/COL4A1/STAT5B/CEBPA/ATOH8/FOXB1/PCK2/VDAC1/MEN1/NME2/SMA…
GO:0008285	negative regulation of cell population proliferation	432	0.261004	1.49314	1.60091e-05	0.000339315	0.000244007	2165	tags=24%; list=15%; signal=21%	HMOX1/ACVRL1/HSPA1A/SMAD6/BCL2/OVOL1/HSPA1B/B4GALT1/RARA/RARG/HMGA1/KLF11/MSX2/SKI/SMAD7/ADAMTS1/IFNLR1/PLPP1/TMEM115/UTP20/NME1/FTH1/CASK/TFAP4/CEBPB/FBLN1/SPRY2/CDC6/TNFRSF21/PTPRJ/DLG5/AMBRA1/CDKN1A/NOTCH1/TBX3/LRRC32/KLF13/DDAH1/PTGES/FOXO4/DNAJA3/TSPO/TGFBR3/ERBB2/DUSP1/ETV3/APOE/SPINT1/KLF10/NOS3/SLC9A3R1/SF1/AIMP2/TPBG/TMEM127/KISS1/CHERP/CBFA2T3/SRF/NACC2/ZBTB7B/GTPBP4/KLF9/H2AC6/ZNF777/C…
GO:0061564	axon development	292	0.261474	1.45835	0.000335825	0.00397952	0.00286174	3928	tags=37%; list=28%; signal=27%	SEMA3G/VAX2/ADCY1/BAIAP2/BCL2/RTN4R/EPHB3/HSP90AA1/VASP/MAP1A/HSP90AB1/DLX5/CRPPA/FBXO45/DIP2B/TRPV2/NEO1/CNTN4/NEXN/PLXNA1/PLA2G10/ABL1/DBN1/TNFRSF21/NOTCH1/SMO/SMURF1/RAB3A/AFG3L2/TSPO/ERBB2/RNF6/APOE/NKX6-1/SLC9A6/MAP1S/EPHB4/CAMSAP2/LIMK1/BRAF/RGMA/ZPR1/SRF/FOXB1/ACTB/SMAD4/C12orf57/YTHDF1/SEMA6B/RHOG/SEMA7A/MMP2/B3GNT2/AMIGO1/CERS2/ISL2/PAK2/SKIL/VCL/MARK2/SSNA1/PAFAH1B1/METRN/MAP2K2/BSG/TAO…
GO:0016055	Wnt signaling pathway	311	0.26336	1.47859	7.81094e-05	0.00122301	0.000879487	3814	tags=36%; list=27%; signal=27%	VAX2/WNT7B/GRHL3/DLX3/FZD8/TLE6/RARG/TLE5/DLX5/FERMT2/FZD1/SKI/SIAH2/KLF15/CCNE1/ZNRF3/TLE3/MAD2L2/ABL1/VCP/DEPDC1B/TLE1/NOTCH1/SMURF1/NRARP/JUP/BCL9L/APOE/ZRANB1/SLC9A3R1/WNK1/TPBG/TNKS2/AMFR/AMER1/WWTR1/CTDNEP1/TLE2/FRAT2/GPC4/PLPP3/UBAC2/NKD1/PPM1N/PKD2/MARK2/TLE4/G3BP1/NOTUM/MESD/FRAT1/WNK2/KREMEN2/FOXO3/CUL3/LBX2/PIAS4/WLS/CSNK1G3/LGR4/GSKIP/DVL3/NLK/FAM53B/PPP2R1A/FZD7/UBR5/SNX3/SMARCA4/REC…
GO:0001944	vasculature development	453	0.263659	1.51807	3.29262e-06	9.5909e-05	6.89697e-05	3451	tags=36%; list=24%; signal=28%	HMOX1/TBX2/ACVRL1/TMIGD2/ADM2/SMAD6/EPAS1/NR4A1/TBX20/WNT7B/PGF/FUT1/MCAM/EPHB3/B4GALT1/DLX3/FZD8/ARHGAP24/SMAD7/ADAMTS1/XBP1/GJA5/HTATIP2/AGO2/TSPAN12/ABL1/SPRY2/ID1/PIK3C2A/CEMIP2/NOTCH1/TBX3/SMO/DDAH1/NRARP/ZBTB14/JUP/ZFP36L1/FOXO4/TGFBR3/ERBB2/TJP1/APOE/SPINT1/FOXC1/SIRT1/JUNB/NOS3/EPHB4/F3/PRKD2/ANP32B/ANGPT1/POFUT1/SRF/ZFAND5/NCL/NAA15/NINJ1/COL4A1/SGPL1/TIPARP/PAK4/CHD7/PDCL3/NFE2L2/FOSL1/…
GO:0019693	ribose phosphate metabolic process	343	0.263865	1.48284	5.50244e-05	0.000959523	0.000690009	3699	tags=34%; list=26%; signal=25%	HSPA1A/ACSL5/ADCY1/TKT/AK1/HMGCS2/ELOVL4/ACOT2/ADCY9/HSPA1B/ACOT1/HSPA8/ACSL4/G6PD/FOXK1/NME1/CASK/VCP/ACSL1/UCK2/EIF6/TSPO/ATP5F1D/SLC25A1/HSD17B4/ACACB/ACLY/IMPDH1/BEND3/MPP1/AK3/PDK3/GMPS/TIGAR/CBFA2T3/NDUFA12/SLC25A25/PANK1/UMPS/ACOT7/NME2/SDHB/DNM1L/HINT1/SDHD/RAN/FOXK2/DLAT/NDUFB9/PDK2/OGDHL/ATP5F1B/PPAT/NDUFAB1/MLST8/ELOVL1/ATP5MC3/CAD/SLC25A13/ATIC/HIF1A/CLPX/BPGM/NDUFB10/PINK1/PRPS2/DLST…
GO:0019725	cellular homeostasis	475	0.264569	1.51208	1.74405e-06	5.61325e-05	4.03658e-05	2834	tags=29%; list=20%; signal=24%	HMOX1/MT2A/NQO1/MT1E/TXNRD1/MT1F/KCNE3/GCLM/MT1X/RAB11FIP5/BCL2/FTL/GSR/IRS2/MAP1A/TYRO3/BAG3/ATP2B3/MCUR1/XBP1/SLC30A5/MAFG/ERN1/KLF15/FOXK1/TWNK/ATF4/FTH1/ABL1/SLC9A1/NDUFAF2/SLC31A1/TMEM38B/SOD1/SLC4A2/AMBRA1/PIM3/GRINA/LETM1/AFG3L2/UBE2S/BCAP31/APOE/DEDD2/SLC30A1/SLC9A6/UCP2/SIRT1/NOS3/SLC9A3R1/PDK3/ATP13A2/WNK1/ACO1/TTC7A/CCR7/PRDX1/ARF1/CHERP/ATP13A3/ATP6V0D1/SRF/CCR1/KCTD17/WDTC1/CHD7/PCK2…
GO:0003013	circulatory system process	309	0.264871	1.48973	0.00013614	0.00188786	0.00135759	1032	tags=18%; list=7%; signal=17%	HMOX1/TBX2/ACVRL1/SLC6A9/ADM2/SLC7A8/KCNE3/GCLM/HOPX/EPAS1/TBX20/LRP3/BIN1/SGK1/SLC38A3/HCN2/HSP90AA1/TRHDE/FERMT2/ATP2B3/MAP2K3/SMAD7/SLC5A6/GJA5/ARHGAP42/DOCK4/ID2/SLC1A5/SLC1A4/ABCG2/SLC29A4/RENBP/SLC7A1/HBEGF/ABL1/SLC9A1/BVES/TMEM38B/SLC38A1/SOD1/PTPRJ/PIK3C2A/NUP155/DDAH1/JUP/TJP1/GNA11/APOE/HSD11B2/FOXC1/NOS3/SLC9A3R1/WNK1/ANGPT1/SLC27A4
GO:0198738	cell-cell signaling by wnt	312	0.265165	1.48939	0.000104337	0.00153676	0.00110511	3814	tags=36%; list=27%; signal=27%	VAX2/WNT7B/GRHL3/DLX3/FZD8/TLE6/RARG/TLE5/DLX5/FERMT2/FZD1/SKI/SIAH2/KLF15/CCNE1/ZNRF3/TLE3/MAD2L2/ABL1/VCP/DEPDC1B/TLE1/NOTCH1/SMURF1/NRARP/JUP/BCL9L/APOE/ZRANB1/SLC9A3R1/WNK1/TPBG/TNKS2/AMFR/AMER1/WWTR1/CTDNEP1/TLE2/FRAT2/GPC4/PLPP3/UBAC2/NKD1/PPM1N/PKD2/MARK2/TLE4/G3BP1/NOTUM/MESD/FRAT1/WNK2/KREMEN2/FOXO3/CUL3/LBX2/PIAS4/WLS/CSNK1G3/LGR4/GSKIP/DVL3/NLK/FAM53B/PPP2R1A/FZD7/UBR5/SNX3/SMARCA4/REC…
GO:0010035	response to inorganic substance	354	0.265226	1.51068	5.13243e-05	0.000904071	0.000650133	2993	tags=31%; list=21%; signal=25%	HMOX1/MT2A/NQO1/MT1E/MT1F/ADCY1/MT1X/HMGCS2/BCL2/PPIF/JUND/SYT7/G6PD/IMPA2/CARF/ERN1/RASGRP2/FOSB/ITPKA/ATF4/ABL1/ALG2/VCP/CAT/SOD1/NET1/TSPO/ATP5F1D/SLC30A1/UCP2/SIRT1/ACTA1/PEF1/JUNB/ASS1/NOS3/KHK/RELA/ATP13A2/ACO1/ITPKC/CCR7/PRDX1/BRAF/GPR37/HSF1/TIGAR/HSD17B1/CRK/TNNC1/DAXX/MTF1/CEBPA/NFE2L2/FOSL1/CCNA2/PPP2CB/SOD2/MMP2/AKT1/PRNP/SERPINF1/PKD2/PRKCD/ZNF277/EIF2S1/NPC1/ZC3H12A/FOXO3/HOMER1/BSG…
GO:1903706	regulation of hemopoiesis	249	0.26613	1.45949	0.000329242	0.00393731	0.00283139	3896	tags=37%; list=28%; signal=28%	HSPA1A/PPARGC1B/HSPA1B/RARA/RARG/SMAD7/XBP1/SMARCD3/ACVR1B/ID2/ESRRA/H4C12/CEBPB/ABL1/SOD1/AMBRA1/KLF13/NRARP/ZFP36L1/EIF6/PRELID1/ERBB2/H4C8/KLF10/JUNB/HLA-B/BRAF/HSF1/BRPF1/ZBTB7B/CLPTM1/CCR1/HMGB3/STAT5B/CEBPA/ABCB10/ACTB/SART1/H4C9/MED1/BRD1/RCOR1/ARID2/CBFB/SMARCC1/PURB/PITHD1/ZC3H12A/FOXO3/TOB2/CNOT4/SH3RF1/TGFBR2/VSIR/HIF1A/FBXO7/SMARCD2/PRMT1/CUL4A/TCTA/ARID1A/SMARCA4/PRKCZ/MTOR/SMAP1/SMA…
GO:0140014	mitotic nuclear division	287	0.266435	1.47432	0.000165901	0.00224095	0.0016115	5870	tags=52%; list=42%; signal=31%	HSPA1A/BCL7A/RRS1/HSPA1B/PDXP/SMARCD3/CCNB1/MAD2L2/MAD2L1BP/NAA50/CDC6/PHF13/HASPIN/CDT1/PPP1R9B/CDC20/DUSP1/UBE2S/DPF2/POLDIP2/NUDC/CDCA5/CTDP1/BANF1/BAZ1B/MAPRE1/ACTB/SEH1L/RAN/ZW10/ARID2/PRMT5/NUP62/SMARCC1/CDCA8/CHMP4C/CUL3/DYNC1LI1/CHMP7/KIF2A/REEP3/CHMP2B/PHB2/CCSAP/SMARCD2/PPP2R1A/STAG2/ARID1A/SMARCA4/AKAP8/SPAST/DAPK3/SMARCD1/KPNB1/ARID1B/AURKA/PSMG2/PINX1/CHAMP1/AKAP8L/EML4/HNRNPU/CHEK1/…
GO:0001568	blood vessel development	432	0.266441	1.52424	6.13153e-06	0.000164793	0.000118505	3451	tags=36%; list=24%; signal=28%	HMOX1/TBX2/ACVRL1/TMIGD2/ADM2/SMAD6/EPAS1/NR4A1/TBX20/WNT7B/PGF/FUT1/MCAM/EPHB3/B4GALT1/DLX3/FZD8/ARHGAP24/SMAD7/ADAMTS1/XBP1/GJA5/HTATIP2/AGO2/TSPAN12/ABL1/SPRY2/ID1/PIK3C2A/CEMIP2/NOTCH1/TBX3/SMO/DDAH1/NRARP/ZBTB14/JUP/ZFP36L1/FOXO4/TGFBR3/ERBB2/TJP1/APOE/SPINT1/FOXC1/SIRT1/JUNB/NOS3/EPHB4/F3/PRKD2/ANGPT1/POFUT1/SRF/NCL/NAA15/NINJ1/COL4A1/SGPL1/TIPARP/PAK4/CHD7/PDCL3/NFE2L2/FOSL1/RAPGEF2/EMILIN…
GO:0042326	negative regulation of phosphorylation	264	0.266671	1.46206	0.000238901	0.00302338	0.00217416	3216	tags=32%; list=23%; signal=25%	SMAD6/DNAJA1/KIRREL2/IRS2/MIDN/SMAD7/CAMK2N1/EIF4G1/TFAP4/DUSP3/ABL1/FBLN1/CHORDC1/SPRY2/AKT1S1/PTPRJ/CBL/YWHAG/TRIB3/CDKN1A/DUSP1/APOE/SIRT1/MVP/DNAJC3/CAMK2N2/ANGPT1/WWTR1/TIGAR/CBFA2T3/CEBPA/TESK1/GSTP1/AJUBA/MEN1/CHP1/HIPK3/NPM1/PPP2R5A/EMILIN1/PLPP3/AKT1/PRNP/PKIB/GADD45A/PAK2/PRKCD/HYAL2/NUP62/SMCR8/IPO5/IPO7/ZC3H12A/PRKAR2A/SPRED1/SPRED2/SPAG9/FBXO7/GSKIP/RGS2/PPP2R1A/PIK3CB/CDKN2C/MLLT1/C…
GO:0048514	blood vessel morphogenesis	379	0.266734	1.51718	1.4669e-05	0.000318971	0.000229378	3717	tags=39%; list=26%; signal=30%	HMOX1/TBX2/ACVRL1/TMIGD2/ADM2/EPAS1/NR4A1/TBX20/WNT7B/PGF/FUT1/MCAM/EPHB3/B4GALT1/FZD8/ARHGAP24/SMAD7/ADAMTS1/XBP1/GJA5/HTATIP2/AGO2/TSPAN12/ABL1/SPRY2/ID1/PIK3C2A/CEMIP2/NOTCH1/SMO/DDAH1/NRARP/JUP/ZFP36L1/FOXO4/TGFBR3/ERBB2/TJP1/APOE/FOXC1/SIRT1/JUNB/NOS3/EPHB4/F3/PRKD2/ANGPT1/POFUT1/SRF/NCL/NAA15/NINJ1/COL4A1/SGPL1/TIPARP/PAK4/CHD7/PDCL3/NFE2L2/RAPGEF2/EMILIN1/HDAC5/PXDN/FMNL3/MED1/MMP2/AKT1/AR…
GO:0045862	positive regulation of proteolysis	278	0.267528	1.48381	0.000341451	0.00402789	0.00289652	3362	tags=35%; list=24%; signal=27%	HSPA1A/HSPA1B/BCL2L11/TNFRSF1B/F12/SMAD7/FOXL2/AKIRIN2/ADRM1/TFAP4/FBLN1/VCP/HSPD1/KEAP1/TRIB3/SMURF1/CDC20/PRELID1/SGTA/HSPE1/BCAP31/APOE/SIRT1/PSME3/F3/ANP32B/PACSIN3/UBQLN1/HSPBP1/HSF1/RGMA/CBFA2T3/CYCS/ARL6IP5/DAP/HTRA2/CEBPA/SENP1/TBC1D10A/NFE2L2/USP5/HECTD1/AKT1/RAD23A/FURIN/RNFT2/PSME4/UBQLN2/CLU/REST/NUB1/PSENEN/LPCAT3/ZC3H12A/SH3RF1/ROCK2/MAP3K5/VSIR/PML/CLPX/AIFM1/MAPK9/RNF19B/DDRGK1/PI…
GO:1901987	regulation of cell cycle phase transition	364	0.267822	1.52451	7.72083e-06	0.000201282	0.000144745	6063	tags=54%; list=43%; signal=32%	TBX2/BCL7A/BCL2/OVOL1/RRM2/ADAMTS1/SMARCD3/RDX/FHL1/ID2/CDK7/CCNB1/EIF4G1/MAD2L2/TFAP4/MAD2L1BP/CDC6/HASPIN/AMBRA1/H2AX/CDKN1A/ZFP36L1/FOXO4/CDT1/PPP1R9B/CDC20/CCNQ/DUSP1/DPF2/PSME3/AVEN/CDCA5/ADAM17/FEM1B/INIP/MAP3K20/MEPCE/NACC2/BRD4/TTI2/TPRA1/CCND3/CDC25A/HUS1/ATF5/ACTB/MEN1/NPM1/CLSPN/PAGR1/TP53/ZW10/AKT1/RCC2/ARID2/WDR76/PKD2/ECD/SDE2/RFWD3/SMARCC1/PLRG1/CDCA8/BRCC3/THOC5/CHMP4C/CUL3/DYNC1L…
GO:1901652	response to peptide	326	0.268119	1.50206	9.98795e-05	0.00147947	0.00106391	2674	tags=29%; list=19%; signal=24%	BAIAP2/HMGCS2/NR4A1/BCL2L11/GOT1/IRS2/JUND/KLF11/XBP1/KLF15/ESRRA/GFER/CPEB2/CSH1/SLC9A1/CDC6/EPRS1/CAT/ID1/YWHAG/TRIB3/PIK3C2A/NOTCH1/ZFP36L1/FOXO4/ARHGEF2/PPP1R9B/EIF6/TGFBR3/SLC25A33/RAB31/INSIG1/BCAR1/NKX6-1/HSD11B2/UCP2/SIRT1/HADHA/NUDC/ASS1/KHK/RELA/SLC27A4/GDF15/HSF1/CRK/NCL/ZBTB7B/STAT5B/CCND3/WDTC1/PCK2/ADIPOR1/MEN1/NFE2L2/CCNA2/TP53/HDAC5/MMP2/AKT1/PRNP/PDK2/ICAM1/SERPINF1/SESN3/SHC1/PR…
GO:0007346	regulation of mitotic cell cycle	408	0.268291	1.52493	4.58051e-06	0.000127715	9.18423e-05	3223	tags=29%; list=23%; signal=23%	BCL7A/BCL2/OVOL1/PDXP/RRM2/ADAMTS1/SMARCD3/RDX/FHL1/ID2/CDK7/CCNB1/EIF4G1/MAD2L2/TFAP4/DUSP3/ABL1/MAD2L1BP/CDC6/HASPIN/AMBRA1/CDKN1A/PIM3/ZFP36L1/FOXO4/CDT1/PPP1R9B/CDC20/EIF4EBP1/DUSP1/DPF2/FOXC1/SIRT1/POLDIP2/PSME3/AVEN/CDCA5/SLC9A3R1/ADAM17/INIP/HSF1/MAP3K20/MEPCE/NACC2/TTLL12/BRD4/AATF/TPRA1/EIF4E/STAT5B/ZMPSTE24/CCND3/ANAPC13/CDC25A/HUS1/ACTB/USP22/CLSPN/SDCBP/TP53/CKS1B/ZW10/AKT1/RCC2/ARID2…
GO:0048729	tissue morphogenesis	386	0.26856	1.54075	1.20467e-05	0.000273093	0.000196386	3423	tags=33%; list=24%; signal=26%	TBX2/ACVRL1/TXNRD1/BCL2/GCM1/TBX20/WNT7B/GRHL3/DLX3/VASP/RARA/RARG/RDH10/FERMT2/ARHGAP24/FZD1/MSX2/SKI/SMAD7/ZNRF3/SNAI1/HBEGF/PLXNA1/PLA2G10/HS3ST3B1/ABL1/SPRY2/DLG5/TRIM28/NOTCH1/TBX3/SMO/SMURF1/NRARP/RREB1/FST/TGFBR3/SPINT1/SIX4/FOXC1/ACTA1/NOS3/SLC9A3R1/PRKD2/ADAM17/FEM1B/RGMA/SRF/TNNC1/COL4A1/CHD7/GRSF1/AJUBA/ACTB/GPC4/PHLDB2/RHOC/SMAD4/FRS2/TBX19/PLOD3/MED1/MMP2/MSX1/HECTD1/CD151/NKD1/SYNE4…
GO:0006875	cellular metal ion homeostasis	240	0.268655	1.46443	0.000771011	0.00748612	0.0053834	2824	tags=29%; list=20%; signal=24%	HMOX1/MT2A/MT1E/MT1F/MT1X/BCL2/FTL/ATP2B3/MCUR1/SLC30A5/ATF4/FTH1/ABL1/SLC9A1/SLC31A1/TMEM38B/SOD1/GRINA/LETM1/AFG3L2/BCAP31/APOE/SLC30A1/ATP13A2/ACO1/TTC7A/CCR7/ARF1/CHERP/ATP13A3/ATP6V0D1/CCR1/KCTD17/CHD7/C19orf12/SMAD4/TMCO1/PRNP/ATP1A1/PKD2/TMBIM6/ATP6AP1/TMEM203/SCO1/SMDT1/DIAPH1/NUBP1/GLRX3/SLC39A14/MCUB/CEMIP/SLC39A6/HIF1A/PML/PIK3CB/TFRC/ATP2A2/ATP1A4/NCOA4/ATP1B3/TRPV4/SLC30A2/APP/ATG5/S…
GO:1901699	cellular response to nitrogen compound	440	0.269068	1.54877	1.68226e-06	5.448e-05	3.91775e-05	2615	tags=29%; list=19%; signal=24%	GCLM/BAIAP2/FDX1/HMGCS2/NR4A1/PDXP/BCL2L11/GOT1/IRS2/HCN2/NSG1/LARP1/CASTOR2/KLF11/XBP1/KLF15/ESRRA/ATF4/GFER/CPEB2/CSH1/CEBPB/ABL1/SLC9A1/CDC6/TMEM38B/EPRS1/SOD1/ID1/YWHAG/TRIB3/PIK3C2A/JUP/ZFP36L1/FOXO4/ARHGEF2/RRAGC/PPP1R9B/SLC25A33/RAB31/INSIG1/GNA11/BCAR1/NKX6-1/UCP2/SIRT1/ACTA1/ASS1/SLC9A3R1/KLF16/RELA/SLC27A4/GDF15/HSF1/RAP1B/CRK/NCL/ZBTB7B/COL4A1/STAT5B/HNRNPAB/DAXX/CCND3/WDTC1/PCK2/ADIPO…
GO:0090132	epithelium migration	208	0.269619	1.44577	0.00107004	0.00963592	0.00692935	3385	tags=34%; list=24%; signal=26%	HMOX1/ACVRL1/NR4A1/FUT1/IRS2/MAP2K3/SNAI1/HBEGF/ABL1/ID1/PIK3C2A/NOTCH1/JUP/RREB1/BCAR1/APOE/SIRT1/NOS3/EPHB4/PRKD2/ANGPT1/ADAM17/SRF/S100P/ATOH8/TESK1/ADIPOR1/EPPK1/NFE2L2/HDAC5/PLPP3/AKT1/PFN1/NUS1/SERPINF1/GADD45A/LRG1/ATP5F1B/ZC3H12A/SPRED1/SP1/ROCK2/TGFBR2/HIF1A/PLXND1/MIA3/PIK3CB/SPARC/FGF1/MTOR/HDAC7/PTPN23/LGMN/PPARD/AAMP/WNT7A/KANK2/NR2F2/ARF6/RHOA/CARD10/PRCP/CCBE1/CDH5/MAP4K4/EFNB2/ITG…
GO:0060537	muscle tissue development	241	0.269991	1.47623	0.000504431	0.00552543	0.00397343	3307	tags=36%; list=23%; signal=28%	TBX2/PITX1/PIM1/BCL2/HOPX/NR4A1/TBX20/RARA/G6PD/MSX2/SKI/SMAD7/FOXL2/GJA5/ID2/CSRP1/ABL1/SLC9A1/BVES/NOTCH1/TBX3/SMO/TGFBR3/BCL9L/SIX4/FOXC1/ACTA1/ATF3/MAP2K4/ERBB3/MEF2D/MYORG/NLN/CTDP1/SRF/ZFAND5/TNNC1/NR1D2/ZMPSTE24/TIPARP/CHD7/IGSF8/SMAD4/FRS2/TOMM70/MED1/MSX1/FOXN2/ARID2/PKD2/MYH14/TBX1/GJC1/LMNA/HOMER1/YY1/TGFBR2/MTPN/RGS2/PRMT1/FZD7/GTF3C5/ACVR1/MTM1/PTCH1/DMRTA2/MTOR/MAFF/ATG5/NIBAN2/POGL…
GO:0010563	negative regulation of phosphorus metabolic process	308	0.270692	1.52441	7.54445e-05	0.00118851	0.000854678	3216	tags=32%; list=23%; signal=26%	SMAD6/DNAJA1/KIRREL2/IRS2/MIDN/SMAD7/CAMK2N1/EIF4G1/TFAP4/DUSP3/ABL1/FBLN1/CHORDC1/SPRY2/AKT1S1/PTPRJ/CBL/YWHAG/TRIB3/CDKN1A/PPP1R9B/TSPO/DUSP1/APOE/SIRT1/MVP/DNAJC3/CAMK2N2/ANGPT1/PTPA/WWTR1/TIGAR/CBFA2T3/APOC1/STYXL1/CEBPA/TESK1/GSTP1/AJUBA/MEN1/CHP1/HIPK3/NPM1/PPP2R5A/EMILIN1/TP53/PLPP3/SWAP70/AKT1/PRNP/PKIB/GADD45A/PAK2/PRKCD/HYAL2/NUP62/GNAI2/SMCR8/PPP1R8/IPO5/IPO7/ZC3H12A/PRKAR2A/SPRED1/SPR…
GO:0010631	epithelial cell migration	207	0.271375	1.45817	0.000575154	0.00610912	0.00439317	3385	tags=34%; list=24%; signal=26%	HMOX1/ACVRL1/NR4A1/FUT1/IRS2/MAP2K3/SNAI1/HBEGF/ABL1/ID1/PIK3C2A/NOTCH1/JUP/RREB1/BCAR1/APOE/SIRT1/NOS3/EPHB4/PRKD2/ANGPT1/ADAM17/SRF/S100P/ATOH8/TESK1/ADIPOR1/EPPK1/NFE2L2/HDAC5/PLPP3/AKT1/PFN1/NUS1/SERPINF1/GADD45A/LRG1/ATP5F1B/ZC3H12A/SPRED1/SP1/ROCK2/TGFBR2/HIF1A/PLXND1/MIA3/PIK3CB/SPARC/FGF1/MTOR/HDAC7/PTPN23/LGMN/PPARD/AAMP/WNT7A/KANK2/NR2F2/ARF6/RHOA/CARD10/PRCP/CCBE1/CDH5/MAP4K4/EFNB2/ITG…
GO:0048589	developmental growth	421	0.272191	1.56985	2.014e-06	6.32591e-05	4.54907e-05	2696	tags=28%; list=19%; signal=23%	TBX2/CYP19A1/SEMA3G/PIM1/BCL2/RTN4R/PHLDA2/HOPX/TBX20/WNT7B/DUSP9/CGA/BCL2L11/HSP90AA1/RARA/RARG/HSP90AB1/RDH10/G6PD/MSX2/SKI/SMAD7/DIP2B/TRPV2/FOXL2/ARID5B/NINJ2/PLXNA1/ABL1/ATN1/SPRY2/SERP1/DBN1/TMEM38B/SOD1/TRIM28/CDKN1A/NOTCH1/SMO/SMURF1/ZFP36L1/AFG3L2/TGFBR3/RNF6/APOE/NKX6-1/ACACB/PTPN12/SIX4/SLC9A6/FOXC1/PELO/MAP2K4/LIMK1/GDF15/TNKS2/WWTR1/CTDP1/ZPR1/SRF/PEX5/SLC25A25/NINJ1/SGPL1/STAT5B/ZMP…
GO:0045936	negative regulation of phosphate metabolic process	307	0.272288	1.52388	5.58527e-05	0.000970719	0.00069806	3216	tags=33%; list=23%; signal=26%	SMAD6/DNAJA1/KIRREL2/IRS2/MIDN/SMAD7/CAMK2N1/EIF4G1/TFAP4/DUSP3/ABL1/FBLN1/CHORDC1/SPRY2/AKT1S1/PTPRJ/CBL/YWHAG/TRIB3/CDKN1A/PPP1R9B/TSPO/DUSP1/APOE/SIRT1/MVP/DNAJC3/CAMK2N2/ANGPT1/PTPA/WWTR1/TIGAR/CBFA2T3/APOC1/STYXL1/CEBPA/TESK1/GSTP1/AJUBA/MEN1/CHP1/HIPK3/NPM1/PPP2R5A/EMILIN1/TP53/PLPP3/SWAP70/AKT1/PRNP/PKIB/GADD45A/PAK2/PRKCD/HYAL2/NUP62/GNAI2/SMCR8/PPP1R8/IPO5/IPO7/ZC3H12A/PRKAR2A/SPRED1/SPR…
GO:0030098	lymphocyte differentiation	235	0.27294	1.48936	0.000582519	0.00613657	0.00441291	4143	tags=40%; list=29%; signal=29%	BCL2/FZD8/RARA/TYRO3/MERTK/SMAD7/XBP1/SMARCD3/TRAF3IP2/ID2/CEBPG/ABL1/SOD1/PTPRJ/AMBRA1/NHEJ1/IRF8/NRARP/ZFP36L1/DNAJA3/PRELID1/ERBB2/JUNB/DNAJB9/ADAM17/CCR7/BRAF/SRF/ZBTB7B/CLPTM1/HMGB3/STAT5B/CHD7/ACTB/SART1/TP53/HDAC5/DCAF1/HECTD1/ARID2/CBFB/SLC25A5/SMARCC1/ZC3H12A/FOXO3/YY1/SH3RF1/TGFBR2/VSIR/GPR89A/FBXO7/SMARCD2/PLCL2/FZD7/ARID1A/SMARCA4/PRKCZ/MTOR/ATG5/SMARCD1/SLC39A7/ZBTB7A/BAK1/ARID1B/PKN…
GO:0072657	protein localization to membrane	439	0.273004	1.56193	8.86509e-07	3.04096e-05	2.1868e-05	4599	tags=44%; list=33%; signal=31%	SQSTM1/EPB41L3/FYB1/STOM/HSP90AA1/NSG1/UBL4A/EHD1/MIEF1/FERMT2/RDX/HPS6/TOMM40/NECTIN3/EMC6/TIMM13/PIGW/NUP155/SMURF1/HSPA4/JUP/RAB3A/TNFRSF1A/TTC7B/PPP1R9B/DNAJA3/NSF/SEC61A1/ERBB2/SGTA/SRPRB/RAB31/APOE/TOMM5/SLC9A3R1/ZDHHC5/TOMM22/TIMM10B/PLEKHF1/TTC7A/EMC3/SRPRA/TPBG/BRAF/TIMM22/MAP7/TIMM29/CRK/PEX5/REEP1/ARL6IP5/GBP1/TIMM10/EMC8/TSPAN33/ACTB/GPC4/CHP1/RAPGEF2/MICALL1/TIMM8A/PPP2R5A/SDCBP/TOMM…
GO:0001667	ameboidal-type cell migration	286	0.273036	1.51865	0.000107644	0.00157656	0.00113373	3385	tags=34%; list=24%; signal=26%	HMOX1/ACVRL1/SEMA3G/NR4A1/FUT1/IRS2/MAP2K3/ACVR1B/ARID5B/AGO2/SNAI1/HBEGF/TMEM201/ABL1/ID1/PIK3C2A/NOTCH1/SMO/JUP/RREB1/BCAR1/APOE/SIRT1/NOS3/SLC9A3R1/EPHB4/PRKD2/ANGPT1/ADAM17/TPBG/BRAF/SRF/ZFAND5/SYDE1/S100P/SGPL1/ATOH8/TESK1/ADIPOR1/EPPK1/NFE2L2/MTA2/SEMA6B/HDAC5/SEMA7A/PLPP3/AKT1/RCC2/PFN1/NUS1/SERPINF1/GADD45A/LRG1/PDLIM1/HYAL2/GNA13/TBX1/PAFAH1B1/ATP5F1B/ZC3H12A/SPRED1/SP1/ROCK2/TGFBR2/HIF1…
GO:0019058	viral life cycle	225	0.274642	1.49514	0.000537034	0.00580933	0.00417759	4485	tags=45%; list=32%; signal=31%	HSPA1A/BCL2/HSPA1B/HSPA8/STOM/TYRO3/HSP90AB1/LARP1/SLC52A2/ITGB5/NUP153/SLC1A5/SLC7A1/VPS18/VCP/TRIM28/DDX56/NOTCH1/KPNA3/KPNA6/APOE/TBC1D20/STAU1/BANF1/KPNA2/CTSB/PDE12/SLC3A2/RAD23A/DDX6/ICAM1/FURIN/HYAL2/RAB7A/CHMP4C/APOBEC3B/WWP2/NPC1/VTA1/ZC3H12A/VPS37B/BSG/CHMP7/CHMP2B/EPS15/SNX3/TRIM26/NUCKS1/ARL8B/TFRC/BST2/HACD3/ATG5/EEF1A1/PPARA/LAMP1/MVB12A/DDX3X/PPID/SMPD1/NECTIN1/CD81/VAPB/RPSA/PIKFY…
GO:1901990	regulation of mitotic cell cycle phase transition	288	0.276138	1.53836	6.21844e-05	0.00103588	0.000744917	5987	tags=56%; list=42%; signal=33%	BCL7A/BCL2/RRM2/ADAMTS1/SMARCD3/RDX/FHL1/ID2/CDK7/CCNB1/EIF4G1/MAD2L2/TFAP4/MAD2L1BP/CDC6/HASPIN/AMBRA1/CDKN1A/ZFP36L1/FOXO4/CDT1/PPP1R9B/CDC20/DUSP1/DPF2/PSME3/AVEN/CDCA5/ADAM17/INIP/MEPCE/NACC2/BRD4/TPRA1/CCND3/CDC25A/HUS1/ACTB/CLSPN/TP53/ZW10/AKT1/RCC2/ARID2/PKD2/ECD/SDE2/RFWD3/SMARCC1/PLRG1/CDCA8/BRCC3/CHMP4C/CUL3/DYNC1LI1/TAOK2/PHB2/FBXO7/PML/SMARCD2/CUL4A/ARID1A/SMARCA4/CDKN2C/ACVR1/APP/RIN…
GO:0001503	ossification	243	0.277306	1.51095	0.00030593	0.00370097	0.00266143	2613	tags=30%; list=19%; signal=25%	PPARGC1B/SMAD6/BCL2/WNT7B/LRP3/JUND/DDX21/DLX5/FERMT2/FZD1/ID3/MSX2/SKI/SMAD7/NAB2/RRBP1/ESRRA/ATF4/SNAI1/CEBPB/TMEM38B/CAT/NOTCH1/SMO/RDH14/HSPE1/RIOX1/OSR2/HSD17B4/FOXC1/TPM4/KLF10/JUNB/MEF2D/WWTR1/ASF1A/GTPBP4/ALYREF/CCR1/ZMPSTE24/CEBPA/SND1/MEN1/SMAD4/SEMA7A/MMP2/AKT1/CBFB/RRAS2/REST/CHSY1/ATP5F1B/NOTUM/MESD/KREMEN2/SBDS/RSL1D1/COL5A2/TOB2/RPS15/ZBTB40/LRP5L/SUFU/LGR4/HIF1A/DHX9/ACVR1/PTCH1/G…
GO:0051348	negative regulation of transferase activity	208	0.277922	1.49029	0.000575355	0.00610912	0.00439317	3099	tags=32%; list=22%; signal=25%	DNAJA1/IRS2/MIDN/SMAD7/CAMK2N1/MAD2L2/TFAP4/DUSP3/ABL1/CHORDC1/SPRY2/AKT1S1/PTPRJ/CBL/YWHAG/TRIB3/CDKN1A/CDC20/DUSP1/APOE/SIRT1/MVP/CAMK2N2/LIMK1/WWTR1/CEBPA/TESK1/GSTP1/AJUBA/MEN1/CHP1/HIPK3/NPM1/PPP2R5A/TP53/AKT1/PKIB/GADD45A/PAK2/PRKCD/HYAL2/NUP62/SMCR8/IPO5/IPO7/PRKAR2A/RPS15/SPRED1/FBXO7/GSKIP/RGS2/PIK3CB/BAG5/CDKN2C/MLLT1/CBLB/CASP3/PTPN1/RACK1/DUSP7/HEXIM1/PINX1/SMPD1/HNRNPU/NR2F2/RASIP1
GO:0048568	embryonic organ development	268	0.278699	1.52699	7.54502e-05	0.00118851	0.000854678	3326	tags=32%; list=24%; signal=25%	TBX2/VAX2/PHLDA2/GCM1/EPAS1/TBX20/WNT7B/GRHL3/RARA/RARG/RDH10/DLX5/ID3/FOXL2/ID2/LRIG3/ATF4/SNAI1/CEBPB/SPRY2/SOD1/TRIM28/NOTCH1/TBX3/SMO/ZFP36L1/INSIG1/OSR2/SPINT1/SIX4/FOXC1/JUNB/SLC9A3R1/BLOC1S5/SLC39A3/SRF/DLX6/TEAD3/CEBPA/CHD7/FRS2/TTC39C/TP53/MBD3/TSHZ1/MED1/MSX1/HECTD1/AKT1/ARID2/PPIL1/PKD2/BCR/NSDHL/TBX1/HIPK1/THOC5/CCDC134/UTP25/TGFBR2/SUFU/NDST1/HIF1A/HOXC9/HIPK2/TEAD1/PDGFA/ACVR1/PTCH1…
GO:0031400	negative regulation of protein modification process	383	0.278957	1.59921	2.83378e-06	8.31264e-05	5.97776e-05	3200	tags=31%; list=23%; signal=25%	HSPA1A/SQSTM1/SMAD6/HSPA1B/DNAJA1/KIRREL2/G6PD/SKI/SMAD7/CAMK2N1/KLF15/EIF4G1/MAD2L2/TFAP4/DUSP3/ABL1/FBLN1/CHORDC1/SPRY2/AKT1S1/PTPRJ/CBL/YWHAG/TRIB3/CDKN1A/PPP1R9B/CDC20/TSPO/SET/DUSP1/APOE/SIRT1/MVP/DNAJC3/RELA/CAMK2N2/ANGPT1/LIMK1/PTPA/WWTR1/BANF1/STYXL1/GTPBP4/CEBPA/TESK1/GSTP1/MEN1/CHP1/KDM4A/HIPK3/NPM1/EMILIN1/THAP7/PLPP3/PWWP2B/GNL3L/SWAP70/AKT1/PLAA/PRNP/PKIB/GADD45A/PAK2/PRKCD/HYAL2/NUP…
GO:0071417	cellular response to organonitrogen compound	408	0.280697	1.59544	5.09459e-07	1.84467e-05	1.32653e-05	2615	tags=29%; list=19%; signal=25%	GCLM/BAIAP2/FDX1/HMGCS2/NR4A1/PDXP/BCL2L11/GOT1/IRS2/HCN2/NSG1/LARP1/CASTOR2/KLF11/XBP1/KLF15/ESRRA/ATF4/GFER/CPEB2/CSH1/CEBPB/ABL1/SLC9A1/CDC6/TMEM38B/EPRS1/SOD1/ID1/YWHAG/TRIB3/PIK3C2A/JUP/ZFP36L1/FOXO4/ARHGEF2/RRAGC/PPP1R9B/SLC25A33/RAB31/INSIG1/GNA11/BCAR1/NKX6-1/UCP2/SIRT1/ACTA1/ASS1/SLC9A3R1/KLF16/RELA/SLC27A4/GDF15/HSF1/RAP1B/CRK/NCL/ZBTB7B/COL4A1/STAT5B/HNRNPAB/CCND3/WDTC1/PCK2/ADIPOR1/AC…
GO:0042692	muscle cell differentiation	238	0.282866	1.53712	0.000173964	0.00233175	0.0016768	3386	tags=38%; list=24%; signal=29%	TBX2/BCL2/PRDM6/HOPX/DYSF/RBM38/TMOD2/FLNC/BIN1/RARA/EHD1/G6PD/SKI/XBP1/SMARCD3/AKIRIN2/ID2/FER1L5/NID1/CSRP1/SLC9A1/BVES/NOTCH1/TBX3/SMO/FOXO4/BHLHA15/AFG3L2/SIX4/SIRT1/ACTA1/MAP2K4/GDF15/MYORG/NLN/CTDP1/SRF/ASF1A/NINJ1/ERVFRD-1/ZMPSTE24/SMAD4/PTBP1/FRS2/TOMM70/SOD2/HDAC5/MSX1/AKT1/QKI/TBX1/LMNA/YBX1/HOMER1/LBX2/MYL9/ACTN1/YY1/SPAG9/MTPN/RGS2/FZD7/CTH/ACVR1/ATP2A2/MTOR/CASP3/ATG5/NIBAN2/PPARA/WD…
GO:0071560	cellular response to transforming growth factor beta stimulus	186	0.283066	1.49602	0.000846893	0.00808736	0.00581576	2764	tags=31%; list=20%; signal=25%	ACVRL1/HSPA1A/SMAD6/PEG10/HSP90AB1/FERMT2/SKI/SMAD7/ITGB5/ABL1/SPRY2/ID1/SMURF1/LRRC32/ZFP36L1/TGFBR3/HTRA4/BCL9L/SIRT1/ADAM17/GDF15/C20orf27/CRK/STRAP/MEN1/SMAD4/SDCBP/EMILIN1/FAM89B/TP53/SAP30L/FURIN/PAK2/LRG1/SKIL/HYAL2/YES1/TGFBRAP1/SPRED1/SPRED2/TGFBR2/CREBBP/RNF111/PML/NLK/HIPK2/ZFYVE9/ZYX/PDGFA/ACVR1/BRMS1/SNW1/COL4A2/PPARA/HDAC2/WNT7A/ZBTB7A
GO:0032259	methylation	314	0.283402	1.60457	1.77787e-05	0.000367849	0.000264527	5610	tags=48%; list=40%; signal=30%	SETD7/PRDM6/TRMT61A/GATAD2A/DIMT1/SETD1B/TRIM28/EEF1AKMT4/METTL1/GSPT1/EEF2KMT/SIRT1/EMG1/BEND3/NTMT1/RBM15B/MRM1/HCFC1/NCOA6/SNRPB/MRM3/MEPCE/ETF1/SMYD5/BRD4/ZMPSTE24/CARNMT1/NSUN5/MEN1/KDM4A/SMAD4/MTA2/PAGR1/WDR77/CBLL1/TFB2M/MBD3/ETFBKMT/TET3/FAM98A/MTRR/PRMT5/SNRPD1/TRMT1/LMNA/CARM1/METTL16/EHMT2/METTL25/SNRPD3/CREBBP/MTAP/FBXO11/METTL9/PRMT1/TRMO/METTL18/WDR82/SUV39H2/PWP1/RTF1/MCRS1/SNW1/NI…
GO:0060485	mesenchyme development	187	0.28639	1.52299	0.00044342	0.00498275	0.00358318	2134	tags=26%; list=15%; signal=23%	TBX2/ACVRL1/SEMA3G/BCL2/TBX20/RDH10/FERMT2/MSX2/SMAD7/NOLC1/ZNF750/FBXL17/SNAI1/MAD2L2/SPRY2/DLG5/TRIM28/NOTCH1/TBX3/SMO/ZFP36L1/TCOF1/TGFBR3/BCL9L/SIX4/FOXC1/ACTA1/PEF1/NOS3/ERBB3/AMER1/WWTR1/HNRNPAB/ADIPOR1/PHLDB2/SMAD4/SDCBP/SEMA6B/SEMA7A/MSX1/POLR1B/PKD2/LRG1/TBX1/SPRED1/PPP3R1/SPRED2/ROCK2/TGFBR2
GO:0044770	cell cycle phase transition	468	0.286524	1.67385	1.55065e-08	8.00502e-07	5.75654e-07	5057	tags=45%; list=36%; signal=30%	TBX2/LZTS1/BCL7A/BCL2/OVOL1/RRM2/KLF11/ADAMTS1/SMARCD3/RDX/ACVR1B/FHL1/CCNE1/ID2/CDK7/CCNB1/EIF4G1/FBXL17/MAD2L2/TFAP4/CDC34/MAD2L1BP/CDC6/HASPIN/AMBRA1/H2AX/CDKN1A/UPF1/ZFP36L1/FOXO4/CDT1/PPP1R9B/CDC20/EIF4EBP1/CCNQ/DUSP1/UBE2S/GSPT1/DPF2/PSME3/AVEN/CDCA5/ADAM17/FEM1B/INIP/MAP3K20/CTDP1/ZPR1/MEPCE/NACC2/BRD4/TTI2/TPRA1/EIF4E/CCND3/CDC25A/HUS1/ATF5/ACTB/MEN1/NPM1/CCNA2/CLSPN/PAGR1/TP53/CKS1B/ZW10…
GO:0010038	response to metal ion	219	0.287472	1.55745	0.000494294	0.00542579	0.00390178	2917	tags=32%; list=21%; signal=26%	HMOX1/MT2A/NQO1/MT1E/MT1F/ADCY1/MT1X/HMGCS2/BCL2/PPIF/JUND/SYT7/G6PD/IMPA2/CARF/RASGRP2/FOSB/ITPKA/ATF4/ALG2/CAT/SOD1/TSPO/ATP5F1D/SLC30A1/ACTA1/PEF1/JUNB/ASS1/KHK/ATP13A2/ACO1/ITPKC/BRAF/HSF1/TIGAR/HSD17B1/TNNC1/DAXX/MTF1/CEBPA/NFE2L2/PPP2CB/SOD2/AKT1/PRNP/SERPINF1/PKD2/EIF2S1/NPC1/HOMER1/BSG/SLC25A13/STK39/HIF1A/MAPK9/AHCYL1/NEK7/TFRC/SLC30A2/CASP3/LGMN/APP/ATG5/PCNA/FXN/PPP2CA/PPP1CA/SDC1/SLC1…
GO:0018105	peptidyl-serine phosphorylation	213	0.287736	1.53842	0.000485975	0.00534573	0.0038442	4388	tags=40%; list=31%; signal=28%	BCL2/SGK2/SGK1/HSP90AA1/HSP90AB1/SMAD7/ERN1/EIF4G1/MAD2L2/SPRY2/NTF4/PRKD2/PDK3/WNK1/ANGPT1/CAB39/BRAF/MAP3K20/HIPK3/MAST2/CLSPN/MAPKAPK2/MAPKAP1/AKT1/DYRK2/GADD45A/PAK2/PRKCD/MARK2/HIPK1/MAP2K2/ROCK2/TGFBR2/RPS6KA5/VRK2/STK39/CSNK1G3/NLK/MAPK9/CNOT9/HIPK2/PINK1/NEK7/PRKCH/TFRC/PRKCI/PRKCZ/TOP1/MTOR/NCK1/PWP1/APP/MORC3/CSNK1A1/BAK1/RACK1/CSNK2A1/AURKA/HAX1/MAPK1/CHUK/PIKFYVE/TNKS1BP1/GSK3A/RPS6KA…
GO:0018209	peptidyl-serine modification	224	0.289132	1.57166	0.00021368	0.00275774	0.00198313	4388	tags=40%; list=31%; signal=28%	BCL2/SGK2/SGK1/HSP90AA1/HSP90AB1/SMAD7/ERN1/EIF4G1/MAD2L2/SPRY2/NTF4/PRKD2/PDK3/WNK1/NTMT1/ANGPT1/CAB39/BRAF/MAP3K20/MGAT5B/HIPK3/MAST2/CLSPN/MAPKAPK2/MAPKAP1/AKT1/DYRK2/GADD45A/PAK2/PRKCD/MARK2/HIPK1/MAP2K2/EGFLAM/ROCK2/TGFBR2/RPS6KA5/VRK2/STK39/CSNK1G3/NLK/MAPK9/CNOT9/HIPK2/PINK1/NEK7/PRKCH/TFRC/PRKCI/PRKCZ/TOP1/MTOR/NCK1/PWP1/APP/POGLUT1/MORC3/CSNK1A1/BAK1/RACK1/CSNK2A1/AURKA/HAX1/MAPK1/CHUK/P…
GO:0033157	regulation of intracellular protein transport	183	0.289875	1.53034	0.000536603	0.00580933	0.00417759	4599	tags=44%; list=33%; signal=30%	STOM/HSP90AA1/BAG3/HSP90AB1/MIEF1/NOLC1/TRIM28/SAE1/SMO/JUP/ERBB2/BCAP31/INSIG1/CEP131/ANP32B/ATP13A2/ANGPT1/ZPR1/LCP1/HTRA2/CHP1/RIPOR1/RAN/UBAC2/UBE2L3/TM9SF4/PRNP/ATG13/SH3GLB1/PRKCD/HYAL2/FRAT1/IPO5/ZC3H12A/RANGAP1/SUFU/CEMIP/RBM22/MYO1C/UBR5/XPO4/PINK1/PARL/PTPN14/PTPN1/USP36/OAZ1/SH3TC2/HAX1/YWHAE/CD81/SIRT6/ARIH2/RAB23/ZIC1/FLNA/APOD/UBE2D3/GSK3A/MFF/SAR1B/SREBF2/GLI3/UBE2G2/HCLS1/ERGIC3/B…
GO:0043254	regulation of protein-containing complex assembly	305	0.29005	1.63079	9.88408e-06	0.000235322	0.000169224	3871	tags=36%; list=27%; signal=27%	HSPA1A/ESAM/BAIAP2/SMAD6/MAPRE3/FSCN1/FKBP4/TBX20/TMOD2/HSPA1B/BIN1/BCL2L11/HSPA8/HSP90AA1/VASP/FERMT2/TICAM1/RDX/EIF4G1/VPS18/ABL1/DBN1/VCP/AMBRA1/RAB3A/CDT1/COTL1/APOE/CYRIA/CAMSAP2/RNF4/CCR7/HCFC1/HSF1/RAP1B/PEX5/CRACD/LCP1/MAPRE1/AJUBA/RHOC/PREB/TP53/GNL3L/CDC42EP4/PFN1/SH3GLB1/CYRIB/SLAIN2/PRKCD/CLU/NCLN/DHX33/TGFBRAP1/NR1H2/MLST8/KIF9/FAF1/MTPN/FBLIM1/TRAF2/CPTP/MAPK9/PINK1/NEK7/RPS3/TFRC/G…
GO:0016311	dephosphorylation	273	0.29017	1.59458	2.74984e-05	0.000534581	0.000384426	4667	tags=43%; list=33%; signal=29%	DUSP8/PPARGC1B/BCL2/DUSP9/PDXP/HSP90AB1/PXYLP1/PGAM5/IMPA2/PLPP1/DUSP13/DUSP3/PTPRJ/AMBRA1/PPP1R9B/DUSP1/PTP4A2/PTPN12/PTPA/PTPN21/CTDP1/CTDNEP1/STYXL1/SMG7/PPP2R5D/CDC25A/DUSP4/CHP1/PTBP1/PPP2CB/PPP2R5A/PLPP3/MTMR2/SWAP70/MTMR12/TNS3/THNSL2/PPM1N/INPP5A/PRKCD/GNAI2/ACP2/CAMTA1/PPP1R8/PPTC7/TIMM50/MTMR6/PPP3R1/ROCK2/YWHAB/PLPP6/PPP2R1A/SBF1/MFHAS1/PINK1/PTPN14/MTM1/PPP6R1/MTOR/PTPN23/NCK1/PTPN1/P…
GO:0030522	intracellular receptor signaling pathway	192	0.290296	1.53039	0.000731521	0.00721368	0.00518748	3628	tags=38%; list=26%; signal=28%	HSPA1A/PIM1/PPARGC1B/ESRRG/LBH/NR4A1/FKBP4/HSPA1B/DNAJA1/RARA/RARG/PLPP1/ESRRA/VPS18/NR2F6/RNF6/CLPB/SIRT1/PDK3/RELA/DDX54/NR1D2/DAXX/PAGR1/MED1/PTGES3/ASXL2/TBX1/NR1H2/CARM1/GPATCH3/NCOA2/PHB2/PML/CNOT9/DDRGK1/UBR5/ARID1A/SMARCA4/RNF14/NCOA4/XIAP/RXRA/SNW1/PPARA/PPARD/TRIM16/KANK2/ZBTB7A/WBP2/NR1D1/NCOR2/NCOR1/CLOCK/KDM1A/CNOT1/NR2F2/RHOA/SLC15A4/PRCP/ANKRD17/RWDD1/NCOA1/ACTN4/PUM1/EP300/NOP53/S…
GO:0018205	peptidyl-lysine modification	348	0.290407	1.63886	1.35672e-06	4.50569e-05	3.24012e-05	4210	tags=39%; list=30%; signal=28%	SETD7/DDX21/DIP2B/DOHH/KLF15/JADE3/NAA60/EID3/NCOA3/NAA50/SETD1B/TRIM28/SAE1/TAF5L/SET/JADE2/EEF2KMT/SIRT1/BEND3/ATXN7L3/RELA/TAF12/HCFC1/NCOA6/BRPF1/SMYD5/BRD4/TADA2B/TAF4/ZMPSTE24/BAZ1B/GTF3C4/ACTB/MEN1/SENP1/KDM4A/USP22/SMAD4/PAGR1/HINT1/THAP7/MBD3/PLOD3/PWWP2B/BRD1/GNL3L/ETFBKMT/TET3/MRGBP/LMNA/NDUFAB1/TOLLIP/MSL2/EHMT2/RANGAP1/PIAS4/CREBBP/P3H4/RANBP2/PML/CTH/METTL18/WDR82/MLLT1/HDAC7/SUV39H…
GO:0044772	mitotic cell cycle phase transition	389	0.290473	1.66099	1.87472e-07	7.57734e-06	5.44899e-06	5886	tags=56%; list=42%; signal=33%	LZTS1/BCL7A/BCL2/RRM2/KLF11/ADAMTS1/SMARCD3/RDX/ACVR1B/FHL1/CCNE1/ID2/CDK7/CCNB1/EIF4G1/FBXL17/MAD2L2/TFAP4/CDC34/MAD2L1BP/CDC6/HASPIN/AMBRA1/CDKN1A/ZFP36L1/FOXO4/CDT1/PPP1R9B/CDC20/EIF4EBP1/DUSP1/UBE2S/GSPT1/DPF2/PSME3/AVEN/CDCA5/ADAM17/INIP/CTDP1/ZPR1/MEPCE/NACC2/BRD4/TPRA1/EIF4E/CCND3/CDC25A/HUS1/ACTB/CCNA2/CLSPN/TP53/CKS1B/ZW10/AKT1/RCC2/ARID2/PKD2/ECD/SDE2/RFWD3/SMARCC1/PLRG1/CDCA8/BRCC3/CHM…
GO:0032386	regulation of intracellular transport	269	0.291485	1.59899	1.21601e-05	0.000273288	0.000196526	4674	tags=45%; list=33%; signal=31%	STOM/HSP90AA1/BAG3/EHD1/HSP90AB1/MIEF1/TRIM58/RDX/NOLC1/NUP153/BVES/TRIM28/SAE1/SMO/JUP/ERBB2/BCAP31/INSIG1/CEP131/ANP32B/TBC1D20/ATP13A2/ANGPT1/ZPR1/TNNC1/LCP1/HTRA2/CHP1/PREB/RIPOR1/RAN/MTMR2/UBAC2/UBE2L3/TM9SF4/PRNP/NUS1/ATG13/SH3GLB1/PRKCD/HYAL2/FRAT1/IPO5/ZC3H12A/MAP2K2/USP7/ARHGAP1/RANGAP1/SUFU/CEMIP/RBM22/EZR/MYO1C/DHX9/UBR5/XPO4/PINK1/SNX3/PARL/PTPN14/PTPN23/RAB21/PTPN1/USP36/RINT1/LAMP1/…
GO:0061061	muscle structure development	418	0.291749	1.67276	1.02768e-07	4.39205e-06	3.1584e-06	3307	tags=37%; list=23%; signal=29%	TBX2/PITX1/NMRK2/BCL2/PRDM6/HOPX/EPAS1/NR4A1/TBX20/DYSF/RBM38/TMOD2/FLNC/BIN1/ZFHX3/RARA/EHD1/FHL3/G6PD/FZD1/ID3/SKI/SMAD7/XBP1/SMARCD3/FOXL2/FOXK1/AKIRIN2/ZNF609/FHL1/ARID5B/ID2/FER1L5/HBEGF/ZBTB42/NID1/CSRP1/SLC9A1/BVES/SERP1/PDLIM2/NOTCH1/TBX3/SMO/ZFP36L1/FOXO4/BHLHA15/AFG3L2/TGFBR3/BCL9L/SIX4/FOXC1/SIRT1/ACTA1/ASS1/ATF3/MAP2K4/ERBB3/MEF2D/GDF15/MYORG/NLN/CTDP1/SRF/ASF1A/TNNC1/NR1D2/NINJ1/ERVF…
GO:0000070	mitotic sister chromatid segregation	192	0.292471	1.54185	0.00065297	0.00667565	0.00480057	6610	tags=62%; list=47%; signal=34%	BCL7A/RRS1/SMARCD3/CCNB1/MAD2L2/MAD2L1BP/NAA50/CDC6/PHF13/HASPIN/CDT1/CDC20/DUSP1/DPF2/NUDC/CDCA5/BAZ1B/MAPRE1/ACTB/SEH1L/RAN/ZW10/ARID2/NUP62/SMARCC1/CDCA8/CHMP4C/CUL3/DYNC1LI1/CHMP7/CHMP2B/SMARCD2/PPP2R1A/ARID1A/SMARCA4/AKAP8/SMARCD1/KPNB1/ARID1B/PSMG2/PINX1/CHAMP1/AKAP8L/EML4/HNRNPU/KIF18B/DPF1/ANAPC1/CDC23/ESCO2/KATNB1/PDS5A/CHMP3/SMARCA5/SMARCB1/NIPBL/BCL7B/TUBG1/KAT5/BIRC5/DSCC1/MIS12/SMC1A…
GO:0072001	renal system development	194	0.293539	1.55299	0.000339536	0.00401438	0.00288681	1804	tags=22%; list=13%; signal=20%	HMGCS2/SMAD6/BCL2/OVOL1/WNT7B/BCL2L11/GLIS2/RARA/RDH10/ID3/SMAD7/ADAMTS1/KLF15/TRAF3IP2/ARID5B/NID1/HS3ST3B1/CAT/DLG5/NOTCH1/AKR1B1/SMO/ZBTB14/ODC1/SEC61A1/OSR2/SIX4/FOXC1/ASS1/POU3F3/ANGPT1/AMER1/WWTR1/COL4A1/SGPL1/ZMPSTE24/TIPARP/SMAD4/CRLF1/SERPINF1/PKD2/ANKS6/HYAL2
GO:0006520	cellular amino acid metabolic process	205	0.294348	1.57553	0.00017054	0.00229174	0.00164803	3718	tags=39%; list=26%; signal=29%	GCLM/HPDL/PSAT1/GOT1/THAP4/SHMT2/MARS1/TARS1/PHGDH/YARS1/ATF4/ETFA/EPRS1/SLC38A1/CARS1/AZIN1/DDAH1/ODC1/NAT8L/EARS2/VARS1/ASS1/NOS3/ALDH5A1/GARS1/GOT2/GMPS/AARS1/FARSA/KARS1/PCBD2/PCBD1/NARS1/CARNMT1/LRRC47/PEPD/MARS2/PLOD3/THNSL2/MTRR/FAH/SEPHS2/PPAT/CAD/SLC25A13/MTAP/LARS2/AASDHPPT/LARS1/CTH/GATC/RARS2/DLST/PARS2/PFAS/GART/AHCY/TST/NARS2/QRSL1/CARNS1/SERINC3/PYCR1/SLC7A11/DARS2/ASNSD1/CBS/SEPHS…
GO:0030099	myeloid cell differentiation	271	0.294958	1.62234	9.41716e-06	0.000229444	0.000164997	3779	tags=39%; list=27%; signal=29%	HSPA1A/ALAS1/PPARGC1B/PIR/EPAS1/HSPA1B/GAB2/RARA/RARG/G6PD/TRIM58/LTBR/ACVR1B/ID2/ESRRA/H4C12/PLA2G10/CEBPG/CEBPB/L3MBTL3/IRF8/KLF13/ZFP36L1/EIF6/TGFBR3/SIRT1/H4C8/KLF10/JUNB/CCR7/SLC25A38/NCOA6/HSF1/CBFA2T3/SRF/CCR1/HMGB3/STAT5B/CEBPA/ABCB10/H4C9/MED1/BRD1/CDIN1/RCOR1/PABPC4/CBFB/ATP6AP1/SLC25A5/PURB/THOC5/PAFAH1B1/PITHD1/FOXO3/TOB2/CNOT4/EIF2AK1/SNRK/ACTN1/TGFBR2/F2RL1/HIF1A/PML/PRMT1/HIPK2/BPG…
GO:0001822	kidney development	191	0.295599	1.56352	0.00105584	0.00959066	0.0068968	1804	tags=22%; list=13%; signal=19%	HMGCS2/SMAD6/BCL2/OVOL1/WNT7B/BCL2L11/GLIS2/RARA/RDH10/ID3/SMAD7/ADAMTS1/KLF15/TRAF3IP2/ARID5B/NID1/HS3ST3B1/CAT/DLG5/NOTCH1/AKR1B1/SMO/ZBTB14/ODC1/SEC61A1/OSR2/SIX4/FOXC1/ASS1/POU3F3/ANGPT1/AMER1/WWTR1/SGPL1/ZMPSTE24/TIPARP/SMAD4/CRLF1/SERPINF1/PKD2/ANKS6/HYAL2
GO:0002009	morphogenesis of an epithelium	327	0.295757	1.65827	2.16843e-06	6.77019e-05	4.86855e-05	3423	tags=35%; list=24%; signal=27%	TBX2/ACVRL1/BCL2/GCM1/TBX20/WNT7B/GRHL3/DLX3/VASP/RARA/RARG/RDH10/FERMT2/ARHGAP24/FZD1/MSX2/SKI/ZNRF3/SNAI1/HBEGF/PLXNA1/PLA2G10/HS3ST3B1/ABL1/SPRY2/DLG5/TRIM28/NOTCH1/TBX3/SMO/SMURF1/NRARP/RREB1/FST/SPINT1/SIX4/SLC9A3R1/PRKD2/ADAM17/FEM1B/RGMA/SRF/COL4A1/GRSF1/AJUBA/ACTB/GPC4/PHLDB2/RHOC/SMAD4/FRS2/PLOD3/MED1/MMP2/HECTD1/CD151/NKD1/SYNE4/PFN1/PKD2/LRG1/LUZP1/VCL/GNA13/PAFAH1B1/LIN7C/BTBD7/LBX2/P…
GO:1902532	negative regulation of intracellular signal transduction	371	0.29576	1.68853	3.79597e-07	1.4239e-05	1.02395e-05	4030	tags=40%; list=29%; signal=29%	HSPA1A/DUSP8/BCL2/PPIF/DUSP9/DNAJA1/CASTOR2/CRYBA1/ARHGAP24/MAP2K3/XBP1/ARHGAP42/DUSP13/HOMER3/SNAI1/CDC34/DUSP3/ABL1/MAD2L1BP/FBLN1/SPRY2/AKT1S1/PTPRJ/DLG5/TLE1/WTIP/PHLPP1/GRINA/CDT1/ARHGEF2/DUSP1/APOE/SIRT1/ATF3/SLC9A3R1/RRN3/RELA/TMEM127/PTTG1IP/GBP1/HTRA2/MAGEA3/DUSP4/ADIPOR1/GSTP1/AJUBA/MEN1/NFE2L2/CHP1/HIPK3/SMAD4/PPP2CB/EMILIN1/RNF157/SOD2/SEH1L/YJU2/MAPKAP1/ABL2/AKT1/DYRK2/PPM1N/PRNP/SES…
GO:0043009	chordate embryonic development	474	0.296087	1.71625	1.46495e-09	1.07581e-07	7.73631e-08	4609	tags=44%; list=33%; signal=31%	ACVRL1/AKAP3/PHLDA2/ADCY9/GCM1/HOPX/EPAS1/WNT7B/GRHL3/BCL2L11/VASP/RARA/RRM2/RARG/RDH10/FZD1/PHGDH/SKI/ACVR1B/MAFG/NOLC1/CCNB1/SNAI1/CEBPB/ABL1/BYSL/DBN1/KEAP1/TRIM28/ITPK1/AMBRA1/MGAT1/NOTCH1/TBX3/SMO/NRARP/ZFP36L1/TCOF1/SLC25A20/OSR2/SPINT1/SLC30A1/SIX4/TERF2/FOXC1/CMTM3/PELO/PEF1/JUNB/NOS3/EMG1/WDR74/RRN3/ANGPT1/POFUT1/RGMA/SLC39A3/ZPR1/SRF/ZFAND5/RRP7A/MAN2A1/CEBPA/WDTC1/CHD7/FOXB1/RPL7L1/FOS…
GO:0031098	stress-activated protein kinase signaling cascade	174	0.297074	1.5499	0.000532204	0.00579314	0.00416594	3251	tags=35%; list=23%; signal=27%	GADD45G/WNT7B/DUSP9/DNAJA1/MAP2K3/LTBR/MAPK8IP2/DUSP3/PHLPP1/ZFP36L1/DUSP1/MAP2K4/CCR7/PRDX1/MAP3K20/CRK/DAXX/ARL6IP5/ZMPSTE24/GSTP1/MEN1/HIPK3/SDCBP/KLHDC10/MAPKAPK2/RELL2/ZNF622/GADD45A/IRAK1/PAFAH1B1/ZC3H12A/MAP2K7/MAP2K2/SH3RF1/TAOK2/MAP3K5/TRAF2/STK39/F2RL1/EZR/PRMT1/MAPK9/HIPK2/FZD7/MFHAS1/PINK1/MAP3K11/HACD3/TRPV4/XIAP/APP/WNT7A/KAT7/NCOR1/MYD88/MAPK1/MAP3K4/RHOA/TAOK1/MAP4K4/RAP2A
GO:0007178	transmembrane receptor protein serine/threonine kinase signaling pathway	241	0.298714	1.63328	2.758e-05	0.000534581	0.000384426	3477	tags=37%; list=25%; signal=28%	ACVRL1/HSPA1A/AKAP3/SMAD6/TBX20/PEG10/HIVEP1/DLX3/HSP90AB1/DLX5/FERMT2/FZD1/MSX2/SKI/SMAD7/NBL1/ACVR1B/ITGB5/NEO1/FAM83G/ABL1/SPRY2/ID1/NOTCH1/SMURF1/LRRC32/FST/TGFBR3/UBE2O/HTRA4/BCL9L/SIRT1/PELO/ZNF423/ADAM17/GDF15/WWTR1/C20orf27/RGMA/ATOH8/STRAP/MEN1/RGMB/SMAD4/SDCBP/NOMO1/EMILIN1/FAM89B/TP53/MSX1/SAP30L/FURIN/LRG1/SKIL/TGFBRAP1/SPRED1/NOMO3/SPRED2/TGFBR2/CREBBP/RNF111/PML/NLK/HIPK2/ZFYVE9/ZYX…
GO:0043414	macromolecule methylation	291	0.299254	1.65944	2.83784e-06	8.31264e-05	5.97776e-05	5610	tags=50%; list=40%; signal=31%	SETD7/PRDM6/TRMT61A/GATAD2A/DIMT1/SETD1B/TRIM28/EEF1AKMT4/METTL1/GSPT1/EEF2KMT/SIRT1/EMG1/BEND3/NTMT1/RBM15B/MRM1/HCFC1/NCOA6/SNRPB/MRM3/MEPCE/ETF1/SMYD5/BRD4/ZMPSTE24/NSUN5/MEN1/KDM4A/SMAD4/MTA2/PAGR1/WDR77/CBLL1/TFB2M/MBD3/ETFBKMT/TET3/FAM98A/MTRR/PRMT5/SNRPD1/TRMT1/LMNA/CARM1/METTL16/EHMT2/SNRPD3/CREBBP/FBXO11/METTL9/PRMT1/TRMO/METTL18/WDR82/SUV39H2/PWP1/RTF1/MCRS1/SNW1/NIBAN2/RAB3D/CTR9/PCMT1…
GO:0009144	purine nucleoside triphosphate metabolic process	185	0.300686	1.58776	0.000323402	0.00387637	0.00278756	5188	tags=50%; list=37%; signal=32%	HSPA1A/AK1/HSPA1B/HSPA8/FOXK1/NME1/VCP/EIF6/TSPO/ATP5F1D/IMPDH1/BEND3/AK3/TIGAR/CBFA2T3/NDUFA12/SLC25A25/NME2/SDHB/DNM1L/SDHD/RAN/FOXK2/NDUFB9/OGDHL/ATP5F1B/NDUFAB1/MLST8/ATP5MC3/SLC25A13/HIF1A/CLPX/BPGM/NDUFB10/PINK1/GIT1/NDUFS1/MTOR/AK2/APP/PPARA/ZBTB7A/NDUFS8/STOML2/ARL2/ATP5PF/GTPBP1/NCOR1/ALDOA/OPA1/RHOA/PARG/NDUFA9/SIRT6/HK1/RAB23/EP300/PFKM/ATP5MJ/ATP6V1A/NMNAT1/NDUFS3/ATPSCKMT/ARNT/GAPDH/…
GO:0009141	nucleoside triphosphate metabolic process	201	0.300789	1.60531	0.000231648	0.00293871	0.00211328	5188	tags=50%; list=37%; signal=32%	HSPA1A/AK1/HSPA1B/HSPA8/CMPK2/FOXK1/NME1/VCP/UCK2/EIF6/TSPO/ATP5F1D/IMPDH1/BEND3/AK3/TIGAR/CBFA2T3/NDUFA12/SLC25A25/NME2/DCTPP1/SDHB/DNM1L/SDHD/RAN/FOXK2/NDUFB9/OGDHL/ATP5F1B/NDUFAB1/MLST8/ATP5MC3/CAD/SLC25A13/HIF1A/CLPX/BPGM/NDUFB10/PINK1/GIT1/NDUFS1/MTOR/AK2/TBPL1/APP/PPARA/ZBTB7A/NDUFS8/STOML2/ARL2/ATP5PF/GTPBP1/NCOR1/ALDOA/OPA1/RHOA/PARG/NDUFA9/SIRT6/HK1/RAB23/EP300/PFKM/ATP5MJ/ATP6V1A/NMNAT1…
GO:0071363	cellular response to growth factor stimulus	440	0.300927	1.73215	3.64607e-09	2.1603e-07	1.5535e-07	2649	tags=30%; list=19%; signal=25%	TBX2/ACVRL1/HSPA1A/GCLM/BAIAP2/SMAD6/NR4A1/TBX20/PEG10/PGF/HIVEP1/TNFRSF1B/DLX3/EHD1/HSP90AB1/MARS1/DLX5/FERMT2/FZD1/MSX2/MAP2K3/SKI/SMAD7/RDX/NBL1/ACVR1B/ERN1/ITGB5/NEO1/FAM83G/TSPAN12/GAREM1/CASK/DUSP3/ABL1/SPRY2/CAT/AKT1S1/CBL/ID1/NOTCH1/SMURF1/LRRC32/ZFP36L1/CD63/PPP1R9B/FST/TGFBR3/ERBB2/UBE2O/HTRA4/NTF4/BCL9L/BCAR1/SPINT1/PTPN12/FOXC1/SIRT1/PELO/ZNF423/PRKD2/RELA/ADAM17/GDF15/C20orf27/RGMA/Z…
GO:0007179	transforming growth factor beta receptor signaling pathway	153	0.301792	1.56384	0.000762006	0.00744484	0.0053537	2764	tags=31%; list=20%; signal=26%	ACVRL1/HSPA1A/SMAD6/PEG10/HSP90AB1/FERMT2/SKI/SMAD7/ITGB5/SPRY2/ID1/SMURF1/LRRC32/TGFBR3/HTRA4/BCL9L/SIRT1/ADAM17/GDF15/C20orf27/STRAP/MEN1/SMAD4/SDCBP/EMILIN1/FAM89B/TP53/SAP30L/FURIN/LRG1/SKIL/TGFBRAP1/SPRED1/SPRED2/TGFBR2/CREBBP/RNF111/PML/NLK/HIPK2/ZFYVE9/ZYX/ACVR1/BRMS1/SNW1/PPARA/HDAC2/ZBTB7A
GO:0070848	response to growth factor	455	0.301801	1.73935	3.31698e-09	2.0837e-07	1.49842e-07	2649	tags=30%; list=19%; signal=25%	TBX2/ACVRL1/HSPA1A/GCLM/BAIAP2/SMAD6/NR4A1/TBX20/PEG10/PGF/HIVEP1/ZFHX3/TNFRSF1B/DLX3/EHD1/HSP90AB1/MARS1/DLX5/FERMT2/IER2/FZD1/MSX2/MAP2K3/SKI/SMAD7/RDX/NBL1/ACVR1B/ERN1/ITGB5/NEO1/FAM83G/TSPAN12/GAREM1/CASK/CDC34/DUSP3/ABL1/SPRY2/CAT/AKT1S1/CBL/ID1/NOTCH1/SMURF1/LRRC32/ZFP36L1/CD63/PPP1R9B/FST/TGFBR3/ERBB2/UBE2O/HTRA4/NTF4/BCL9L/BCAR1/SPINT1/PTPN12/FOXC1/SIRT1/PELO/ELK1/ZNF423/PRKD2/RELA/ADAM17…
GO:0006302	double-strand break repair	271	0.301854	1.66027	3.90018e-06	0.000111734	8.03496e-05	6075	tags=52%; list=43%; signal=30%	BCL7A/SMARCD3/EID3/SHLD1/MAD2L2/VCP/H2AX/NHEJ1/DPF2/CDCA5/MCM2/CYREN/DCLRE1B/INIP/HSF1/AP5S1/HUS1/ACTB/UBQLN4/SPIRE1/TP53/KLHL15/ARID2/RFWD3/SMARCC1/BRCC3/FEN1/MRGBP/YY1/PIAS4/AUNIP/UBE2V2/RPA1/PML/SMARCD2/MCM6/UBR5/ARID1A/SMARCA4/NUCKS1/SMARCD1/RAD51/PSMD14/ZBTB7A/SETD2/RPA2/PRPF19/ARID1B/APTX/TRIP12/MORF4L1/KDM1A/CHEK1/DPF1/MCM3/SPIRE2/RIF1/RNF168/XRCC6/ESCO2/SIRT6/PARP2/TNKS1BP1/PPP4C/EP400/AC…
GO:0009205	purine ribonucleoside triphosphate metabolic process	180	0.302894	1.59939	0.000204012	0.00267266	0.00192195	5188	tags=51%; list=37%; signal=33%	HSPA1A/AK1/HSPA1B/HSPA8/FOXK1/NME1/VCP/EIF6/TSPO/ATP5F1D/IMPDH1/BEND3/AK3/TIGAR/CBFA2T3/NDUFA12/SLC25A25/NME2/SDHB/DNM1L/SDHD/RAN/FOXK2/NDUFB9/OGDHL/ATP5F1B/NDUFAB1/MLST8/ATP5MC3/SLC25A13/HIF1A/CLPX/BPGM/NDUFB10/PINK1/GIT1/NDUFS1/MTOR/AK2/APP/PPARA/ZBTB7A/NDUFS8/STOML2/ARL2/ATP5PF/GTPBP1/NCOR1/ALDOA/OPA1/RHOA/PARG/NDUFA9/SIRT6/HK1/RAB23/EP300/PFKM/ATP5MJ/ATP6V1A/NMNAT1/NDUFS3/ATPSCKMT/ARNT/GAPDH/…
GO:0009199	ribonucleoside triphosphate metabolic process	186	0.303384	1.6034	0.000133844	0.00187094	0.00134543	5188	tags=51%; list=37%; signal=33%	HSPA1A/AK1/HSPA1B/HSPA8/FOXK1/NME1/VCP/UCK2/EIF6/TSPO/ATP5F1D/IMPDH1/BEND3/AK3/TIGAR/CBFA2T3/NDUFA12/SLC25A25/NME2/SDHB/DNM1L/SDHD/RAN/FOXK2/NDUFB9/OGDHL/ATP5F1B/NDUFAB1/MLST8/ATP5MC3/CAD/SLC25A13/HIF1A/CLPX/BPGM/NDUFB10/PINK1/GIT1/NDUFS1/MTOR/AK2/APP/PPARA/ZBTB7A/NDUFS8/STOML2/ARL2/ATP5PF/GTPBP1/NCOR1/ALDOA/OPA1/RHOA/PARG/NDUFA9/SIRT6/HK1/RAB23/EP300/PFKM/ATP5MJ/ATP6V1A/NMNAT1/NDUFS3/CTPS1/ATPSC…
GO:0009792	embryo development ending in birth or egg hatching	485	0.304103	1.76324	2.94469e-10	2.79157e-08	2.00746e-08	4609	tags=45%; list=33%; signal=31%	ACVRL1/AKAP3/PHLDA2/ADCY9/GCM1/HOPX/EPAS1/WNT7B/GRHL3/BCL2L11/TLE6/VASP/RARA/RRM2/RARG/ACSL4/RDH10/FZD1/PHGDH/SKI/ACVR1B/MAFG/AKIRIN2/NOLC1/CCNB1/SNAI1/CEBPB/ABL1/BYSL/DBN1/KEAP1/TRIM28/ITPK1/AMBRA1/MGAT1/NOTCH1/TBX3/SMO/NRARP/ZFP36L1/TCOF1/SLC25A20/OSR2/SPINT1/SLC30A1/SIX4/TERF2/FOXC1/CMTM3/PELO/PEF1/JUNB/NOS3/EMG1/WDR74/RRN3/ANGPT1/POFUT1/RGMA/SLC39A3/ZPR1/SRF/ZFAND5/RRP7A/MAN2A1/HUS1/CEBPA/WDT…
GO:0016482	cytosolic transport	150	0.304201	1.55908	0.00115158	0.0102115	0.00734324	4505	tags=48%; list=32%; signal=33%	SYT7/CES1/RDX/WIPI1/UBE2O/MYO1D/KIF1C/TBC1D10A/SLC66A2/MTMR2/RAB7A/SYS1/RILP/MAP2K2/USP7/DOP1B/RBSN/SPAG9/GOSR1/EZR/WDR81/EPS15/SNX3/ARL8B/PTPN23/HEATR5B/RAB21/LAMP1/VPS54/YKT6/ERC1/TBC1D10B/EVI5/CLTC/RGP1/HOOK3/RAB6A/MAPK1/PIK3R4/PIKFYVE/TBC1D17/TRIM27/PHETA1/ARFIP1/RNF126/FLNA/WASHC2A/AP1G1/VAMP3/ACTR2/CHMP3/AP2A1/LMTK2/SNX6/CORO1A/ANKRD27/KIF5B/STX5/VPS35/SNX2/SNX12/VPS51/TRAPPC10/KLHL20/SRC/G…
GO:0032868	response to insulin	190	0.30481	1.61075	0.000290516	0.00355575	0.002557	2649	tags=31%; list=19%; signal=26%	BAIAP2/HMGCS2/GOT1/IRS2/XBP1/KLF15/ESRRA/CPEB2/SLC9A1/EPRS1/CAT/YWHAG/TRIB3/PIK3C2A/ZFP36L1/FOXO4/EIF6/SLC25A33/RAB31/INSIG1/BCAR1/HSD11B2/UCP2/SIRT1/HADHA/KHK/SLC27A4/NCL/ZBTB7B/CCND3/WDTC1/PCK2/ADIPOR1/HDAC5/AKT1/PDK2/SESN3/SHC1/PRKCD/SCAP/SMARCC1/GNAI2/RAB12/RAB15/SP1/SLC39A14/NCOA2/MYO1C/NUCKS1/ZNF592/PRKCI/PRKCZ/MTOR/TRPV4/EIF4EBP2/NCK1/ECHDC3/PTPN1/PPARA
GO:0010506	regulation of autophagy	289	0.305027	1.69294	1.88695e-06	5.96277e-05	4.28793e-05	4656	tags=47%; list=33%; signal=32%	HMOX1/LZTS1/BCL2/HSPB8/BCL2L11/BAG3/LARP1/CRYBA1/TICAM1/ERN1/FOXK1/EIF4G1/MAGEA6/ABL1/WIPI1/KEAP1/AMBRA1/TRIB3/PIK3C2A/RRAGC/TSPO/PHF23/SIRT1/POLDIP2/ATP13A2/ATP6V1E1/PLEKHF1/UBQLN1/TIGAR/ATP6V0D1/ZMPSTE24/DAP/HTRA2/MAGEA3/VDAC1/UBQLN4/KDM4A/DNM1L/TP53/FOXK2/ABL2/AKT1/PAFAH1B2/ATG13/SH3GLB1/SESN3/SLC25A5/UBQLN2/ATF6/ATP6V0B/SMCR8/NPC1/ZC3H12A/FOXO3/MLST8/ATG101/EHMT2/MTDH/EIF4G2/RMC1/ATP6V0E1/MCL…
GO:0032388	positive regulation of intracellular transport	163	0.306103	1.6043	0.000418149	0.00476105	0.00342375	4656	tags=45%; list=33%; signal=30%	STOM/HSP90AA1/BAG3/EHD1/HSP90AB1/MIEF1/RDX/TRIM28/SAE1/SMO/JUP/ERBB2/BCAP31/CEP131/ANP32B/TBC1D20/ZPR1/HTRA2/CHP1/RIPOR1/RAN/MTMR2/UBE2L3/TM9SF4/PRNP/ATG13/SH3GLB1/PRKCD/HYAL2/IPO5/ZC3H12A/CEMIP/RBM22/EZR/MYO1C/DHX9/UBR5/XPO4/PINK1/PTPN23/RAB21/USP36/OAZ1/YWHAE/KHDRBS1/CD81/CPSF6/SIRT6/ARIH2/ZIC1/FLNA/UBE2D3/GSK3A/MFF/SAR1B/SREBF2/GLI3/HCLS1/ERGIC3/BAP1/PDCD5/AKT2/ZDHHC2/PDCD10/PSEN1/CSNK2A2/EMD/…
GO:0031667	response to nutrient levels	308	0.306414	1.72558	3.19408e-07	1.23363e-05	8.87121e-06	2759	tags=33%; list=20%; signal=27%	HMOX1/NQO1/PLIN2/GCLM/PIM1/HMGCS2/BCL2/CPT1A/HSPA8/SLC38A3/RARA/LARP1/PRR5/G6PD/XBP1/FOXK1/EIF4G1/ATF4/CSH1/ATN1/WIPI1/CAT/SOD1/ACSL1/CBL/AMBRA1/CDKN1A/FOXO4/GABARAPL1/RRAGC/BHLHA15/TSPO/TMEM135/APOE/ACACB/HSD11B2/UCP2/SIRT1/CCL28/KLF10/ASS1/ATF3/SLC27A4/GDF15/HSF1/SRF/SLC25A25/DAP/PCK2/NFE2L2/KDM4A/SOD2/TP53/MBD3/SEH1L/RIPOR1/FOXK2/MED1/RASAL2/MAPKAP1/AKT1/NUAK2/PDK2/SH3GLB1/SESN3/GNAI2/CHSY1/EI…
GO:0009991	response to extracellular stimulus	327	0.307396	1.72353	3.34447e-07	1.27285e-05	9.1533e-06	2677	tags=32%; list=19%; signal=27%	HMOX1/NQO1/PLIN2/GCLM/PIM1/HMGCS2/BCL2/CPT1A/HSPA8/SLC38A3/RARA/LARP1/PRR5/TLE5/G6PD/XBP1/FOXK1/EIF4G1/ATF4/CSH1/ATN1/WIPI1/CAT/SOD1/ACSL1/CBL/AMBRA1/CDKN1A/FOXO4/GABARAPL1/RRAGC/PPP1R9B/BHLHA15/TSPO/TMEM135/APOE/ACACB/HSD11B2/UCP2/SIRT1/ACTA1/CCL28/KLF10/ASS1/ATF3/SLC27A4/GDF15/HSF1/SRF/SLC25A25/DAP/PCK2/DCTPP1/NFE2L2/FOSL1/KDM4A/SOD2/TP53/MBD3/SEH1L/RIPOR1/FOXK2/MED1/RASAL2/MAPKAP1/AKT1/NUAK2/P…
GO:0000082	G1/S transition of mitotic cell cycle	192	0.30812	1.62435	0.000134905	0.00187572	0.00134886	5057	tags=53%; list=36%; signal=34%	BCL7A/BCL2/RRM2/KLF11/ADAMTS1/SMARCD3/RDX/ACVR1B/FHL1/CCNE1/ID2/CDK7/EIF4G1/CDC34/CDC6/AMBRA1/CDKN1A/EIF4EBP1/GSPT1/DPF2/PSME3/ADAM17/ZPR1/MEPCE/NACC2/BRD4/EIF4E/CCND3/CDC25A/ACTB/TP53/AKT1/ARID2/PKD2/ECD/SDE2/RFWD3/SMARCC1/PLRG1/NPAT/CUL3/E2F3/CUL1/FBXO7/PML/SMARCD2/CUL4A/ARID1A/SMARCA4/CUL2/CDKN2C/ACVR1/SMARCD1/KANK2/RPA2/PPP2CA/ARID1B/DDX3X/KHDRBS1/DPF1/TRIM71/ANKRD17/MDM2/ITGB1/DBF4/ZNF324/CD…
GO:0071375	cellular response to peptide hormone stimulus	211	0.308381	1.65642	2.4428e-05	0.000491768	0.000353638	2597	tags=31%; list=18%; signal=26%	BAIAP2/HMGCS2/NR4A1/GOT1/IRS2/XBP1/ESRRA/CPEB2/CSH1/SLC9A1/CDC6/EPRS1/YWHAG/TRIB3/PIK3C2A/ZFP36L1/FOXO4/SLC25A33/RAB31/INSIG1/BCAR1/NKX6-1/UCP2/SIRT1/ASS1/RELA/SLC27A4/GDF15/HSF1/CRK/NCL/ZBTB7B/STAT5B/CCND3/WDTC1/PCK2/ADIPOR1/MEN1/NFE2L2/CCNA2/HDAC5/AKT1/PDK2/SESN3/SHC1/PRKCD/SMARCC1/GNAI2/RAB12/RAB15/SP1/SLC39A14/ROCK2/NCOA2/RANGAP1/MYO1C/AHCYL1/NUCKS1/ZNF592/PRKCI/PRKCZ/EIF4EBP2/NCK1/ECHDC3/PTP…
GO:0071407	cellular response to organic cyclic compound	357	0.308458	1.75492	2.46236e-08	1.18877e-06	8.54865e-07	3129	tags=35%; list=22%; signal=28%	HSPA1A/ADCY1/GCLM/PIM1/PPARGC1B/ESRRG/FDX1/HMGCS2/LBH/FKBP4/HSPA1B/PDXP/BCL2L11/DNAJA1/HSPA8/SGK1/HCN2/NSG1/HSP90AB1/LARP1/ID3/MSX2/CES1/PLPP1/ESRRA/ATF4/NCOA3/VPS18/TFAP4/CEBPB/ABL1/SLC9A1/TMEM38B/SOD1/ID1/SMO/JUP/ZFP36L1/PPP1R9B/INSIG1/GNA11/RNF6/SIRT1/ELK1/ASS1/SLC9A3R1/KLF16/DDX54/HSF1/RAP1B/KLF9/EIF4E/DAXX/ARL6IP5/CEBPA/TIPARP/PAK4/PCK2/ACTB/NPM1/CCNA2/RAPGEF2/PDE12/PAGR1/CIB2/MED1/MMP2/UBE2…
GO:0016032	viral process	313	0.308688	1.73948	1.6749e-07	6.82259e-06	4.90624e-06	4485	tags=47%; list=32%; signal=33%	HSPA1A/BCL2/HSPA1B/HSPA8/STOM/TYRO3/HSP90AB1/LARP1/SLC52A2/ITGB5/NUP153/SLC1A5/SLC7A1/VPS18/TFAP4/VCP/TRIM28/MGAT1/DDX56/NOTCH1/MGAT4B/KPNA3/KPNA6/APOE/CCNT1/TBC1D20/CFL1/CANX/HCFC1/STAU1/CTDP1/BANF1/MAN2A1/ST3GAL4/KPNA2/PTBP1/CTSB/PDE12/EIF3A/TP53/SLC3A2/RAN/RAD23A/ST6GAL1/EIF3B/DDX6/ICAM1/FURIN/CHD1/HYAL2/TMEM250/REST/RAB7A/CHMP4C/APOBEC3B/WWP2/NPC1/VTA1/ZC3H12A/VPS37B/BSG/CHMP7/SP1/CHMP2B/PRMT…
GO:0048511	rhythmic process	196	0.308857	1.63403	5.06841e-05	0.000898867	0.00064639	3377	tags=38%; list=24%; signal=29%	ADCY1/CGA/ZFHX3/JUND/OPN3/TYRO3/ID3/ADAMTS1/CREM/SIAH2/PER3/ID2/ATF4/FBXL17/NR2F6/ID1/PHLPP1/GNA11/SIRT1/KLF10/ASS1/NOS3/KISS1/NR1D2/KLF9/SGPL1/STAT5B/ATF5/DNM1L/TP53/MMP2/SERPINF1/PRMT5/FOXO3/HOMER1/SP1/USP7/ROCK2/NCOA2/CREBBP/LGR4/PML/PASD1/MAPK9/CUL4A/DHX9/ENOX2/TOP1/MTOR/SUV39H2/CASP3/AHCY/PPARA/HDAC2/PCNA/RACK1/CSNK2A1/THRAP3/NR1D1/PPP1CA/NCOR2/CLDN4/NCOR1/CLOCK/PPP1CB/HNRNPU/NAMPT/HNRNPL/MM…
GO:0051090	regulation of DNA-binding transcription factor activity	291	0.30889	1.71287	7.46641e-07	2.59532e-05	1.86634e-05	3512	tags=37%; list=25%; signal=28%	HMOX1/HSPA1A/ADCY1/PIM1/PPARGC1B/HSPA1B/SGK1/GLIS2/PPRC1/FZD1/ID3/MSX2/ZIC2/SMAD7/TICAM1/CARF/ARID5B/ID2/MAD2L2/PLA2G10/CEBPG/CAT/KEAP1/ID1/SMO/JUP/ARHGEF2/NKX6-1/SIRT1/PRKD2/RELA/TAF12/HSF1/SRF/DAP/MEN1/PEX14/FOSL1/CHP1/NPM1/PPP2CB/NFKBIB/HDAC5/PLPP3/RNF25/AKT1/PRNP/PKD2/CLU/IRAK1/DHX33/WWP2/ZC3H12A/JMY/USP7/FAF1/MTDH/RPS6KA5/PHB2/SUFU/PIAS4/MTPN/TRAF2/MAPK9/HIPK2/DDRGK1/DHX9/CTH/PINK1/SMARCA4/T…
GO:0042113	B cell activation	157	0.309752	1.59586	0.000518251	0.00565306	0.00406521	3638	tags=39%; list=26%; signal=29%	BCL2/IGKC/IRS2/TICAM1/XBP1/AKIRIN2/TRAF3IP2/ID2/SHLD1/MAD2L2/CEBPG/ABL1/TNFRSF21/HSPD1/PTPRJ/NHEJ1/IRF8/CDKN1A/ZFP36L1/EXO1/EXOSC6/UNG/DNAJB9/ADAM17/TXLNA/HMGB3/STAT5B/THEMIS2/TP53/HDAC5/DCAF1/SWAP70/SLC25A5/PRKCD/YY1/PHB2/PLCL2/TFRC/BST2/CASP3/SLC39A7/ZBTB7A/BAK1/FOXJ1/RIF1/CD81/RNF168/SUPT6H/SLC15A4/TNIP2/NOTCH2/TCF3/ST3GAL1/ITGB1/EP300/PAWR/IRF2BP2/SHLD3/FNIP1/CTPS1/APLF
GO:0048545	response to steroid hormone	212	0.309966	1.65653	2.77816e-05	0.000536494	0.000385802	3112	tags=37%; list=22%; signal=29%	HSPA1A/PPARGC1B/ESRRG/HMGCS2/BCL2/LBH/FKBP4/WNT7B/HSPA1B/BCL2L11/GOT1/DNAJA1/HSPA8/SGK1/APOA2/PLPP1/FOSB/ESRRA/VPS18/TFAP4/NOTCH1/ZFP36L1/PPP1R9B/TSPO/RNF6/HSD11B2/SIRT1/ACTA1/ASS1/DDX54/KLF9/EIF4E/DAXX/PCK2/FOSL1/PAGR1/MED1/UBE2L3/PTGES3/ATP1A1/SERPINF1/REST/NPC1/FOXO3/PDCD7/CARM1/NCOA2/TGFBR2/PHB2/STK39/AIFM1/CNOT9/DDRGK1/UBR5/ARID1A/SMARCA4/RNF14/ACVR1/NCOA4/CASP3/RXRA/HSD3B1/PPARA/PPARD/KANK2…
GO:0034249	negative regulation of cellular amide metabolic process	176	0.309972	1.62234	0.00026234	0.00325268	0.00233906	3710	tags=42%; list=26%; signal=31%	BIN1/RARA/SHMT2/LARP1/EIF4G1/ATF4/AGO2/CPEB2/CNOT6L/EPRS1/UPF1/ZFP36L1/CAPRIN1/EIF6/EIF4EBP1/APOE/TUT7/NCL/EIF4E/IGF2BP1/KHSRP/YTHDF1/PDE12/PRNP/DDX6/RTN3/IGF2BP3/CLU/TENT4B/EIF2S1/POLR2D/PATL1/ZC3H12A/YBX1/CNOT4/CPEB4/EIF2AK1/MRPL13/METTL16/ROCK2/RGS2/IGF2BP2/AGO1/CNOT9/DHX9/MALSU1/RPS3/DAPK3/EIF4EBP2/ORMDL2/PAIP2B/CNOT10/MEX3D/YTHDF3/RACK1/POLR2G/DDX3X/RNF139/YTHDF2/HNRNPU/CNOT1/EXOSC2/TRIM71/R…
GO:0071241	cellular response to inorganic substance	140	0.310238	1.58422	0.00107803	0.00969115	0.00696906	1746	tags=24%; list=12%; signal=21%	HMOX1/MT2A/NQO1/MT1E/MT1F/ADCY1/MT1X/PPIF/JUND/SYT7/CARF/RASGRP2/FOSB/ITPKA/ATF4/SOD1/TSPO/JUNB/ATP13A2/ITPKC/BRAF/HSF1/TIGAR/HSD17B1/CRK/DAXX/MTF1/CEBPA/NFE2L2/CCNA2/AKT1/PRNP/SERPINF1/PKD2
GO:0006914	autophagy	470	0.310583	1.81424	1e-10	1.06408e-08	7.65199e-09	4656	tags=46%; list=33%; signal=32%	HMOX1/SQSTM1/LZTS1/BCL2/HSPB8/EVA1A/BCL2L11/HSPA8/HSP90AA1/BAG3/LARP1/CRYBA1/PGAM5/TICAM1/XBP1/ERN1/FOXK1/EIF4G1/MAGEA6/EMC6/VPS18/ABL1/RGS19/WIPI1/VCP/KEAP1/AMBRA1/TRIB3/PIK3C2A/IRF8/SMURF1/GABARAPL1/RRAGC/TSPO/PHF23/ILRUN/STX12/SIRT1/POLDIP2/RETREG1/NRBF2/MAP1S/ATP13A2/ATP6V1E1/PLEKHF1/UBQLN1/TIGAR/ATP6V0D1/ZMPSTE24/DAP/HTRA2/MAGEA3/C19orf12/VDAC1/UBQLN4/KDM4A/DNM1L/TP53/FOXK2/ABL2/AKT1/PAFAH1B…
GO:0061919	process utilizing autophagic mechanism	470	0.310583	1.81424	1e-10	1.06408e-08	7.65199e-09	4656	tags=46%; list=33%; signal=32%	HMOX1/SQSTM1/LZTS1/BCL2/HSPB8/EVA1A/BCL2L11/HSPA8/HSP90AA1/BAG3/LARP1/CRYBA1/PGAM5/TICAM1/XBP1/ERN1/FOXK1/EIF4G1/MAGEA6/EMC6/VPS18/ABL1/RGS19/WIPI1/VCP/KEAP1/AMBRA1/TRIB3/PIK3C2A/IRF8/SMURF1/GABARAPL1/RRAGC/TSPO/PHF23/ILRUN/STX12/SIRT1/POLDIP2/RETREG1/NRBF2/MAP1S/ATP13A2/ATP6V1E1/PLEKHF1/UBQLN1/TIGAR/ATP6V0D1/ZMPSTE24/DAP/HTRA2/MAGEA3/C19orf12/VDAC1/UBQLN4/KDM4A/DNM1L/TP53/FOXK2/ABL2/AKT1/PAFAH1B…
GO:0090316	positive regulation of intracellular protein transport	131	0.311113	1.59264	0.0010351	0.00945182	0.00679696	4599	tags=47%; list=33%; signal=32%	STOM/HSP90AA1/BAG3/HSP90AB1/MIEF1/TRIM28/SAE1/SMO/JUP/ERBB2/BCAP31/CEP131/ANP32B/ZPR1/HTRA2/CHP1/RIPOR1/RAN/UBE2L3/TM9SF4/PRNP/ATG13/SH3GLB1/PRKCD/HYAL2/IPO5/ZC3H12A/CEMIP/RBM22/MYO1C/UBR5/XPO4/PINK1/USP36/OAZ1/YWHAE/CD81/SIRT6/ARIH2/ZIC1/FLNA/UBE2D3/GSK3A/MFF/SAR1B/SREBF2/GLI3/HCLS1/ERGIC3/BAP1/PDCD5/AKT2/ZDHHC2/PDCD10/PSEN1/CSNK2A2/EMD/HRAS/RHOU/UBE2J2/NMT1
GO:0070302	regulation of stress-activated protein kinase signaling cascade	136	0.311227	1.59667	0.000924919	0.00867361	0.00623734	3251	tags=37%; list=23%; signal=29%	GADD45G/WNT7B/DNAJA1/LTBR/MAPK8IP2/DUSP3/PHLPP1/DUSP1/MAP2K4/CCR7/PRDX1/CRK/ARL6IP5/ZMPSTE24/GSTP1/MEN1/HIPK3/SDCBP/KLHDC10/RELL2/ZNF622/GADD45A/PAFAH1B1/ZC3H12A/MAP2K7/MAP2K2/SH3RF1/TAOK2/MAP3K5/TRAF2/STK39/F2RL1/EZR/PRMT1/HIPK2/FZD7/MFHAS1/PINK1/MAP3K11/TRPV4/XIAP/APP/WNT7A/NCOR1/MYD88/MAPK1/MAP3K4/TAOK1/MAP4K4/RAP2A
GO:1902806	regulation of cell cycle G1/S phase transition	150	0.31186	1.59834	0.000639876	0.0065805	0.00473215	2880	tags=32%; list=20%; signal=26%	TBX2/BCL7A/BCL2/RRM2/ADAMTS1/SMARCD3/RDX/FHL1/ID2/CDK7/EIF4G1/CDC6/AMBRA1/CDKN1A/DPF2/PSME3/ADAM17/MEPCE/NACC2/CCND3/ACTB/MEN1/PAGR1/TP53/AKT1/ARID2/PKD2/ECD/SDE2/RFWD3/SMARCC1/PLRG1/PHB2/FBXO7/PML/SMARCD2/CUL4A/DDRGK1/ARID1A/SMARCA4/CDKN2C/ACVR1/SMARCD1/KANK2/RPA2/PPP2CA/ARID1B/DDX3X
GO:0045927	positive regulation of growth	172	0.312148	1.63085	0.000221203	0.00282684	0.00203283	4040	tags=43%; list=29%; signal=31%	TBX2/PIM1/BCL2/HOPX/TBX20/PRR5/SMAD7/TRPV2/EIF4G1/HBEGF/CSH1/SLC9A1/EXOSC4/SERP1/DBN1/NOTCH1/SMO/SMURF1/TGFBR3/ERBB2/SLC25A33/ACACB/ADAM17/LIMK1/ZPR1/SRF/PEX5/TFCP2L1/STAT5B/CDKN2AIP/CHD7/DDX49/EXTL3/SDCBP/RNF157/SEMA7A/MAPKAP1/AKT1/PLAA/PAFAH1B1/MLST8/TGFBR2/EIF4G2/MTPN/EZR/EFNA5/TEAD1/MTM1/MTOR/MKKS/PPARD/FXN/CSNK2A1/ADNP2/DDX3X/EXOSC2/RHOA/CYBA/MUL1/BRAT1/PARP2/GATA6/PSMD10/RICTOR/NIPBL/H1-5/Z…
GO:0006261	DNA-templated DNA replication	153	0.312476	1.6192	0.000351629	0.00413859	0.00297613	5431	tags=46%; list=38%; signal=28%	HMGA1/DDX21/CCNE1/TWNK/CDC34/CDC6/UPF1/CDT1/DNAJA3/GINS3/TERF2/MCM2/MCM10/ZPR1/ALYREF/ZMPSTE24/MCMBP/BAZ1A/ORC5/RFWD3/FEN1/CARM1/POLD2/DDX23/RPA1/WIZ/MCM6/NUCKS1/RFC1/RAD51/PCNA/STOML2/KAT7/RTF2/MCM3/CIZ1/DBF4/WDR18/POLE3/GMNN/MCM9/LRWD1/CDK9/DSCC1/POLD1/WRNIP1/ZNF830/MCM4/ORC1/DONSON/SRPK2/CENPX/SSBP1/LIG3/MCM8/TICRR/RBBP8/TOPBP1/ORC3/PURA/CDK2/SMARCAL1/METTL4/EXD2/MCM5/RFC3/GINS2/ORC2/GINS1/BOD…
GO:0030308	negative regulation of cell growth	131	0.313243	1.60354	0.000897085	0.00848894	0.00610453	2997	tags=33%; list=21%; signal=26%	ACVRL1/HSPA1A/SEMA3G/BCL2/RTN4R/HSPA1B/CCDC85B/G6PD/DIP2B/ACVR1B/FHL1/PTPRJ/CDKN1A/PPP1R9B/RNF6/SIRT1/CTDP1/OSGIN1/CDKN2AIP/ADIPOR1/SMAD4/TOMM70/SEMA6B/TP53/SEMA7A/MSX1/HYAL2/YY1/SPAG9/PML/RGS2/PPP2R1A/GNG4/SMARCA4/CDKN2C/BST2/PPARA/PPARD/PPP2CA/RACK1/DDX3X/BTG1/NAIF1
GO:0001655	urogenital system development	218	0.313666	1.7052	2.61464e-05	0.000516391	0.000371345	1804	tags=24%; list=13%; signal=21%	CYP19A1/HMGCS2/SMAD6/BCL2/OVOL1/FKBP4/WNT7B/BCL2L11/EPHB3/GLIS2/RARA/RARG/RDH10/ID3/SMAD7/ADAMTS1/KLF15/TRAF3IP2/ARID5B/NID1/HS3ST3B1/CAT/DLG5/NOTCH1/AKR1B1/SMO/ZBTB14/ODC1/SEC61A1/OSR2/SIX4/FOXC1/ASS1/POU3F3/ANGPT1/FEM1B/AMER1/WWTR1/COL4A1/SGPL1/ZMPSTE24/TIPARP/FOXB1/SMAD4/FRS2/WDR77/MMP2/CRLF1/SERPINF1/PKD2/ANKS6/HYAL2
GO:0051402	neuron apoptotic process	163	0.314058	1.64599	0.000216582	0.0027883	0.00200511	2615	tags=32%; list=19%; signal=26%	HMOX1/NQO1/GCLM/BCL2/BCL2L11/TYRO3/HSP90AB1/G6PD/ATF4/CEBPB/CDC34/ABL1/ATN1/TNFRSF21/SOD1/AKT1S1/AMBRA1/HDGF/SET/NTF4/APOE/SIX4/RETREG1/MAP2K4/ANGPT1/ERBB3/AARS1/BRAF/ZPR1/FOXB1/DNAJC5/SOD2/TP53/CRLF1/PRNP/TMBIM6/FOXO3/MAP2K7/CPEB4/MCL1/HIF1A/AIFM1/PLXND1/HIPK2/PINK1/PRKCI/MAP3K11/UBE2M/XIAP/CASP3/LGMN/APP
GO:0046034	ATP metabolic process	158	0.314407	1.62059	0.000333455	0.00396949	0.00285452	5188	tags=50%; list=37%; signal=32%	HSPA1A/AK1/HSPA1B/HSPA8/FOXK1/VCP/EIF6/TSPO/ATP5F1D/BEND3/TIGAR/CBFA2T3/NDUFA12/SLC25A25/SDHB/DNM1L/SDHD/FOXK2/NDUFB9/OGDHL/ATP5F1B/NDUFAB1/MLST8/ATP5MC3/SLC25A13/HIF1A/CLPX/BPGM/NDUFB10/PINK1/GIT1/NDUFS1/MTOR/AK2/APP/PPARA/ZBTB7A/NDUFS8/STOML2/ARL2/ATP5PF/NCOR1/ALDOA/PARG/NDUFA9/SIRT6/HK1/EP300/PFKM/ATP5MJ/ATP6V1A/NMNAT1/NDUFS3/ATPSCKMT/ARNT/GAPDH/NDUFC2/HTR2A/GPI/NDUFB7/ATP5PD/NDUFB11/SDHC/ATP5…
GO:1901361	organic cyclic compound catabolic process	373	0.314948	1.80523	4.64864e-09	2.66352e-07	1.91538e-07	4930	tags=49%; list=35%; signal=33%	HMOX1/CYP19A1/HSPA1A/DIO2/RBM38/HSPA1B/PDXP/TNFRSF1B/LARP1/ERN1/FOXL2/TRAF3IP2/AGO2/CNOT6L/EXOSC4/VCP/MGAT1/UPF1/ZFP36L1/TBRG4/EXOSC6/GSPT1/APOE/UNG/DEDD2/DKC1/PELO/SMG8/ZC3H18/HSF1/TUT7/ZPR1/ETF1/SMG7/HNRNPAB/IGF2BP1/PYM1/CASC3/KHSRP/LIN28B/SND1/GRSF1/ACOT7/DDX49/DCTPP1/NFE2L2/NPM1/ZCCHC7/NT5M/YTHDF1/PDE12/HINT1/MAPKAPK2/AKT1/FASTKD2/PABPC4/MRTO4/TET3/LSM4/MTREX/RNASEH2C/PRKCD/IGF2BP3/FAH/TENT4B…
GO:0022411	cellular component disassembly	378	0.315809	1.80019	3.60205e-09	2.15875e-07	1.55239e-07	4462	tags=46%; list=32%; signal=32%	SQSTM1/PLIN2/FSCN1/TMOD2/PDXP/HSPA8/MMP15/MAP1A/HMGA1/TRIM58/SMARCD3/RDX/FOXL2/GRWD1/DUSP3/WIPI1/VCP/EIF5A/AMBRA1/UPF1/GABARAPL1/ARHGEF2/NCKAP5L/PPP1R9B/NSF/TSPO/PHF23/SET/GSPT1/DEDD2/ABCE1/RETREG1/PELO/MAP1S/CAMSAP2/ATP13A2/CFL1/UBQLN1/HSF1/TIGAR/ETF1/CTDNEP1/RRP7A/HDGFL3/ZMPSTE24/CRACD/DNAJC17/LCP1/PYM1/HTRA2/VDAC1/UBQLN4/PEX14/DNM1L/TP53/MMP2/SWAP70/OGFOD1/ARID2/ATG13/FURIN/SLC25A5/MFN2/MARK2/…
GO:2000113	negative regulation of cellular macromolecule biosynthetic process	173	0.315957	1.65887	0.00017637	0.00235191	0.0016913	5018	tags=55%; list=36%; signal=36%	RARA/SHMT2/LARP1/EIF4G1/ATF4/AGO2/HBEGF/CPEB2/CNOT6L/EPRS1/UPF1/ZFP36L1/CAPRIN1/EIF6/EIF4EBP1/ITM2C/TUT7/NCL/AATF/EIF4E/IGF2BP1/KHSRP/YTHDF1/PDE12/DDX6/IGF2BP3/TENT4B/EIF2S1/POLR2D/PATL1/ZC3H12A/YBX1/CNOT4/CPEB4/EIF2AK1/MRPL13/METTL16/ROCK2/RGS2/IGF2BP2/AGO1/CNOT9/DHX9/MALSU1/RPS3/DAPK3/EIF4EBP2/PAIP2B/CNOT10/MEX3D/YTHDF3/RACK1/POLR2G/DDX3X/RNF139/YTHDF2/HNRNPU/CNOT1/EXOSC2/TRIM71/SELENOS/RPL13A/…
GO:0046700	heterocycle catabolic process	354	0.316442	1.8024	2.13798e-08	1.0586e-06	7.61257e-07	4132	tags=42%; list=29%; signal=31%	HMOX1/HSPA1A/RBM38/HSPA1B/PDXP/TNFRSF1B/LARP1/ERN1/FOXL2/TRAF3IP2/AGO2/CNOT6L/EXOSC4/VCP/MGAT1/UPF1/ZFP36L1/TBRG4/EXOSC6/GSPT1/UNG/DEDD2/DKC1/PELO/SMG8/ZC3H18/HSF1/TUT7/ZPR1/ETF1/SMG7/HNRNPAB/IGF2BP1/PYM1/CASC3/KHSRP/LIN28B/SND1/GRSF1/ACOT7/DDX49/DCTPP1/NFE2L2/NPM1/ZCCHC7/NT5M/YTHDF1/PDE12/HINT1/MAPKAPK2/AKT1/FASTKD2/PABPC4/MRTO4/TET3/LSM4/MTREX/RNASEH2C/PRKCD/IGF2BP3/TENT4B/POLR2D/FEN1/PPP1R8/AP…
GO:0044843	cell cycle G1/S phase transition	209	0.316885	1.70334	1.6718e-05	0.000351482	0.000252756	5057	tags=52%; list=36%; signal=34%	TBX2/BCL7A/BCL2/RRM2/KLF11/ADAMTS1/SMARCD3/RDX/ACVR1B/FHL1/CCNE1/ID2/CDK7/EIF4G1/CDC34/CDC6/AMBRA1/CDKN1A/EIF4EBP1/GSPT1/DPF2/PSME3/ADAM17/ZPR1/MEPCE/NACC2/BRD4/EIF4E/CCND3/CDC25A/ACTB/MEN1/CCNA2/PAGR1/TP53/AKT1/ARID2/PKD2/ECD/SDE2/RFWD3/SMARCC1/PLRG1/NPAT/CUL3/E2F3/PHB2/CUL1/FBXO7/PML/SMARCD2/CUL4A/DDRGK1/ARID1A/SMARCA4/CUL2/CDKN2C/ACVR1/MAP3K11/SMARCD1/KANK2/RPA2/PPP2CA/ARID1B/DDX3X/KHDRBS1/DPF…
GO:0043543	protein acylation	224	0.316921	1.72271	9.14144e-06	0.000223772	0.000160918	4673	tags=45%; list=33%; signal=31%	DDX21/DIP2B/KLF15/JADE3/NAA60/NCOA3/NAA50/TAF5L/SET/JADE2/SIRT1/ZDHHC5/BEND3/ATXN7L3/TAF12/HCFC1/BRPF1/NAA15/TADA2B/TAF4/ZMPSTE24/BAZ1B/NAA30/GTF3C4/ACTB/USP22/SMAD4/THAP7/MBD3/PWWP2B/BRD1/MRGBP/MSL2/CREBBP/ZDHHC23/PML/DLST/MLLT1/NAA25/ZDHHC3/MCRS1/ATG5/PPM1B/TRIM16/SGF29/HDAC2/CTCF/WBP2/NOC2L/DDX3X/ZDHHC9/KAT7/SF3B5/MORF4L1/CLOCK/CHEK1/SF3B3/TAOK1/SOX4/ESCO2/PAX6/GOLGA7/TADA1/NCOA1/ZDHHC7/EP300/…
GO:0090092	regulation of transmembrane receptor protein serine/threonine kinase signaling pathway	175	0.318616	1.67206	0.000126349	0.00180488	0.00129792	3477	tags=39%; list=25%; signal=30%	ACVRL1/HSPA1A/SMAD6/TBX20/PEG10/HSP90AB1/FZD1/MSX2/SKI/SMAD7/NBL1/ACVR1B/NEO1/ABL1/SPRY2/NOTCH1/SMURF1/FST/TGFBR3/UBE2O/HTRA4/BCL9L/SIRT1/PELO/ZNF423/ADAM17/GDF15/C20orf27/RGMA/STRAP/MEN1/SMAD4/SDCBP/NOMO1/EMILIN1/FAM89B/TP53/MSX1/SAP30L/LRG1/SKIL/SPRED1/NOMO3/SPRED2/TGFBR2/CREBBP/RNF111/HIPK2/ACVR1/BRMS1/XIAP/SNW1/PPARA/HDAC2/ZBTB7A/ZC3H3/NUP93/UBE2D1/LEMD3/LEMD2/CDH5/RBPMS2/NOTCH2/EP300/MTMR4/G…
GO:0048608	reproductive structure development	174	0.320344	1.6713	6.09898e-05	0.00102251	0.000735305	1591	tags=25%; list=11%; signal=23%	CYP19A1/BCL2/FKBP4/CGA/BCL2L11/RARA/TYRO3/RARG/RDH10/MERTK/ADAMTS1/UBB/TEX19/FOXL2/ARID5B/TFAP2C/SPATA2/CEBPB/ATN1/SOD1/CBL/NOTCH1/TBX3/FST/DHX37/HSD17B4/SIX4/FOXC1/SIRT1/NOS3/SF1/TBC1D20/FEM1B/RNF38/ZFP42/SGPL1/STAT5B/TAF4/TIPARP/CHD7/SMAD4/FRS2/WDR77/MMP2
GO:0097190	apoptotic signaling pathway	434	0.320388	1.82797	1e-10	1.06408e-08	7.65199e-09	3332	tags=36%; list=24%; signal=28%	HMOX1/HSPA1A/GCLM/BCL2/ITPRIP/PPIF/HSPA1B/BCL2L11/DNAJA1/TNFRSF1B/BAG3/CHAC1/PEA15/LTBR/TICAM1/XBP1/UBB/SIAH2/ACVR1B/MAPK8IP2/ERN1/ATF4/SNAI1/CEBPB/ABL1/EIF5A/SOD1/TRIB3/CDKN1A/TNFRSF1A/GRINA/ARHGEF2/PRELID1/BCAP31/DPF2/DEDD2/SIRT1/PSME3/ATF3/NOS3/SLC9A3R1/RRN3/RELA/PLEKHF1/ERBB3/FEM1B/UBQLN1/ITM2C/DAP3/NACC2/STYXL1/PTTG1IP/AATF/CYCS/SGPL1/DAXX/ARL6IP5/DAP/HTRA2/MAGEA3/SLC35F6/GSTP1/SENP1/NFE2L2/…
GO:0006479	protein methylation	178	0.320613	1.67395	9.0936e-05	0.0013664	0.0009826	5352	tags=49%; list=38%; signal=31%	SETD7/PRDM6/SETD1B/EEF1AKMT4/GSPT1/EEF2KMT/SIRT1/BEND3/NTMT1/HCFC1/NCOA6/SNRPB/ETF1/SMYD5/BRD4/MEN1/KDM4A/SMAD4/PAGR1/WDR77/ETFBKMT/TET3/FAM98A/PRMT5/LMNA/CARM1/EHMT2/SNRPD3/CREBBP/FBXO11/METTL9/PRMT1/METTL18/WDR82/SUV39H2/PWP1/RTF1/MCRS1/SNW1/RAB3D/CTR9/PCMT1/SETD2/FAM98B/ZNF304/CTCF/COPRS/KDM1A/RAB6A/RBBP5/RIF1/SUPT6H/BCOR/PRDM2/ATPSCKMT/SUZ12/SMARCA5/SMARCB1/CSKMT/H1-4/GATA3/KANSL3/H1-5/RRP8/S…
GO:0008213	protein alkylation	178	0.320613	1.67395	9.0936e-05	0.0013664	0.0009826	5352	tags=49%; list=38%; signal=31%	SETD7/PRDM6/SETD1B/EEF1AKMT4/GSPT1/EEF2KMT/SIRT1/BEND3/NTMT1/HCFC1/NCOA6/SNRPB/ETF1/SMYD5/BRD4/MEN1/KDM4A/SMAD4/PAGR1/WDR77/ETFBKMT/TET3/FAM98A/PRMT5/LMNA/CARM1/EHMT2/SNRPD3/CREBBP/FBXO11/METTL9/PRMT1/METTL18/WDR82/SUV39H2/PWP1/RTF1/MCRS1/SNW1/RAB3D/CTR9/PCMT1/SETD2/FAM98B/ZNF304/CTCF/COPRS/KDM1A/RAB6A/RBBP5/RIF1/SUPT6H/BCOR/PRDM2/ATPSCKMT/SUZ12/SMARCA5/SMARCB1/CSKMT/H1-4/GATA3/KANSL3/H1-5/RRP8/S…
GO:0051091	positive regulation of DNA-binding transcription factor activity	171	0.321205	1.68041	9.25364e-05	0.00138645	0.00099702	3494	tags=39%; list=25%; signal=29%	HSPA1A/ADCY1/PPARGC1B/HSPA1B/PPRC1/FZD1/ZIC2/TICAM1/ARID5B/CEBPG/CAT/SMO/JUP/ARHGEF2/NKX6-1/PRKD2/RELA/TAF12/HSF1/SRF/FOSL1/NPM1/HDAC5/PLPP3/RNF25/AKT1/CLU/IRAK1/DHX33/JMY/MTDH/RPS6KA5/PHB2/MTPN/TRAF2/HIPK2/DDRGK1/DHX9/CTH/PINK1/SMARCA4/TRIM26/RPS3/PRKCH/IL1RAP/TFRC/PRKCI/PRKCZ/APP/ZBTB7A/ERC1/MYD88/CLOCK/KDM1A/THAP11/CRTC3/CHUK/BUD31/TCF3/RWDD1/TRIM27/EP300/ADAM8/EIF2AK2/RPS6KA4/RBCK1
GO:0051098	regulation of binding	275	0.321213	1.7726	2.15453e-07	8.6413e-06	6.2141e-06	3541	tags=35%; list=25%; signal=26%	HMOX1/MAPRE3/PHLDA2/HOPX/RARA/HSP90AB1/TLE5/MSX2/SKI/TICAM1/SMARCD3/EIF4G1/MAD2L2/NME1/CEBPG/TFAP4/ABL1/TRIM28/ID1/TRIB3/CDKN1A/SMO/CDT1/TGFBR3/APOE/ILRUN/FOXC1/POLDIP2/EDF1/ANGPT1/AMFR/HSF1/RGMA/MEPCE/CRK/GTPBP4/ZMPSTE24/MAPRE1/ACTB/MEN1/PEX14/SMAD4/RAPGEF2/PPP2CB/HDAC5/RAN/GNL3L/MSX1/AKT1/TMBIM6/PRKCD/MARK2/EIF2S1/CARM1/PLCL2/PLXND1/HIPK2/DDRGK1/DHX9/NUCKS1/ATP2A2/CBLB/APP/NIBAN2/PPARA/SPPL3/SY…
GO:0061458	reproductive system development	177	0.322388	1.6817	8.64707e-05	0.0013183	0.00094801	1591	tags=25%; list=11%; signal=23%	CYP19A1/BCL2/FKBP4/CGA/BCL2L11/RARA/TYRO3/RARG/RDH10/MERTK/ADAMTS1/UBB/TEX19/FOXL2/ARID5B/TFAP2C/SPATA2/CEBPB/ATN1/SOD1/CBL/NOTCH1/TBX3/PPP1R9B/FST/DHX37/HSD17B4/SIX4/FOXC1/SIRT1/NOS3/SF1/TBC1D20/FEM1B/RNF38/ZFP42/SGPL1/STAT5B/TAF4/TIPARP/CHD7/SMAD4/FRS2/WDR77/MMP2
GO:1901653	cellular response to peptide	247	0.322757	1.76346	1.35632e-06	4.50569e-05	3.24012e-05	2615	tags=32%; list=19%; signal=26%	BAIAP2/HMGCS2/NR4A1/BCL2L11/GOT1/IRS2/KLF11/XBP1/KLF15/ESRRA/GFER/CPEB2/CSH1/SLC9A1/CDC6/EPRS1/ID1/YWHAG/TRIB3/PIK3C2A/ZFP36L1/FOXO4/ARHGEF2/PPP1R9B/SLC25A33/RAB31/INSIG1/BCAR1/NKX6-1/UCP2/SIRT1/ASS1/RELA/SLC27A4/GDF15/HSF1/CRK/NCL/ZBTB7B/STAT5B/CCND3/WDTC1/PCK2/ADIPOR1/MEN1/NFE2L2/CCNA2/TP53/HDAC5/AKT1/PRNP/PDK2/ICAM1/SESN3/SHC1/PRKCD/SMARCC1/GNAI2/RAB12/FOXO3/RAB15/SP1/SLC39A14/ROCK2/NCOA2/RANG…
GO:0016049	cell growth	346	0.323042	1.81981	3.43232e-09	2.11362e-07	1.51994e-07	4029	tags=43%; list=29%; signal=31%	ACVRL1/HSPA1A/SEMA3G/BCL2/RTN4R/EPB41L3/SGK2/HSPA1B/SGK1/HSP90AA1/CCDC85B/RARG/HSP90AB1/PRR5/G6PD/SMAD7/DIP2B/TMEM97/ACVR1B/TRPV2/FOXL2/FHL1/RASGRP2/EIF4G1/HBEGF/MAD2L2/PLXNA1/ABL1/SLC9A1/EXOSC4/DBN1/NET1/PTPRJ/CDKN1A/SMURF1/PPP1R9B/ERBB2/SLC25A33/RNF6/BCAR1/APOE/NKX6-1/SLC9A6/SIRT1/MAP2K4/ADAM17/LIMK1/CTDP1/SRF/OSGIN1/CDKN2AIP/PAK4/ADIPOR1/CHPT1/DDX49/SMAD4/NPM1/LLPH/EXTL3/SDCBP/TOMM70/RNF157/CI…
GO:0071897	DNA biosynthetic process	163	0.323462	1.69528	8.54642e-05	0.00131062	0.000942488	4624	tags=44%; list=33%; signal=30%	ACVRL1/HSP90AA1/HSP90AB1/JADE3/GFER/MAD2L2/VCP/CCT3/CDKN1A/TCP1/GINS3/JADE2/TERF2/SIRT1/POLDIP2/DKC1/PRKD2/TNKS2/CCT7/CCT6A/CCT5/MEN1/CCT2/TP53/CCT4/GNL3L/PTGES3/PKIB/NHP2/NOP10/TENT4B/MAP2K7/POLD2/CCT8/RPA1/NAF1/NEK7/NIBAN2/HNRNPC/RFC1/PCNA/SMG5/PINX1/KAT7/HNRNPU/CHEK1/MAPK1/MAP3K4/POLE3/TNKS1BP1/CHRAC1/XRCC5/MEAF6/BMPR2/DSCC1/NAT10/POLD1/WRNIP1/DTL/LIN9/HROB/SRC/DNAJC2/SPRTN/HNRNPA1/GAR1/ACD/MA…
GO:0044270	cellular nitrogen compound catabolic process	358	0.324423	1.84733	1.51901e-09	1.10001e-07	7.91038e-08	4930	tags=49%; list=35%; signal=33%	HMOX1/HSPA1A/RBM38/HSPA1B/PDXP/TNFRSF1B/LARP1/ERN1/FOXL2/TRAF3IP2/AGO2/CNOT6L/EXOSC4/VCP/MGAT1/UPF1/ZFP36L1/TBRG4/EXOSC6/GSPT1/UNG/DEDD2/DKC1/PELO/SMG8/ZC3H18/HSF1/TUT7/ZPR1/ETF1/SMG7/HNRNPAB/IGF2BP1/PYM1/CASC3/KHSRP/LIN28B/SND1/GRSF1/ACOT7/DDX49/DCTPP1/NPM1/ZCCHC7/NT5M/YTHDF1/PDE12/HINT1/MAPKAPK2/AKT1/FASTKD2/PABPC4/MRTO4/TET3/LSM4/MTREX/RNASEH2C/PRKCD/IGF2BP3/TENT4B/POLR2D/FEN1/PPP1R8/APOBEC3B/…
GO:0000209	protein polyubiquitination	213	0.325795	1.7419	1.122e-05	0.000257715	0.000185327	5020	tags=52%; list=36%; signal=34%	UBE2L6/PELI2/BCL2/TRIM58/TRAF3IP2/UBE2E3/FBXL17/CDC34/IRF2BP1/UBE2A/CBL/AMBRA1/SMURF1/UBOX5/RNF187/UBE2S/UBE2O/RNF6/KBTBD6/RNF114/RNF4/UBE2R2/TNKS2/AMFR/RMND5A/UBE2D2/UBE2W/ANAPC13/RNF216/WSB2/KLHL42/HECTD1/UBE2L3/PLAA/CBFB/WWP2/CUL3/RNF26/TRAF2/UBE2V2/CUL1/RNF111/ZFP91/RNF19B/UBR5/RNF14/PELI3/XIAP/KBTBD7/PRPF19/RNF5/DDX3X/TRIP12/UBE2D1/TRIM71/ANAPC1/CDC23/RNF168/MUL1/MDM2/UBE2D4/ARIH2/RNF40/DCAF…
GO:0016236	macroautophagy	278	0.325809	1.80706	1.30109e-07	5.38403e-06	3.87174e-06	4554	tags=45%; list=32%; signal=31%	HMOX1/SQSTM1/LZTS1/HSPB8/BAG3/LARP1/PGAM5/ERN1/EMC6/WIPI1/VCP/AMBRA1/SMURF1/GABARAPL1/PHF23/ILRUN/STX12/SIRT1/POLDIP2/RETREG1/ATP13A2/ATP6V1E1/UBQLN1/TIGAR/ATP6V0D1/HTRA2/VDAC1/UBQLN4/TP53/AKT1/PAFAH1B2/PLAA/ATG13/SH3GLB1/SESN3/SLC25A5/UBQLN2/MFN2/ATP6V0B/SMCR8/RAB7A/CHMP4C/NPC1/VTA1/VPS37B/UBXN2A/CHMP7/ATG101/CHMP2B/EHMT2/PHB2/TEX264/ATP6V0E1/HIF1A/WDR81/ATG9A/STAM/QSOX1/WDFY3/SNX18/DDRGK1/SUPT5…
GO:0010821	regulation of mitochondrion organization	122	0.326271	1.63598	0.00113477	0.0100795	0.00724836	3681	tags=40%; list=26%; signal=30%	HSPA1A/SQSTM1/PPIF/BCL2L11/MIEF1/PGAM5/VAT1/AMBRA1/TSPO/PRELID1/TMEM135/ATP13A2/TIGAR/HTRA2/SLC35F6/VDAC1/SPIRE1/DNM1L/TP53/AKT1/ACAA2/SLC25A5/CYRIB/CLU/LMNA/GHITM/TMEM102/CHCHD10/HIF1A/FBXO7/PINK1/PARL/TFRC/MOAP1/USP36/FXN/BAK1/STOML2/AURKA/HAX1/OPA1/MUL1/GOLPH3/EP300/GSK3A/MFF/RHOT1/PSMD10/SREBF2
GO:0019439	aromatic compound catabolic process	361	0.327762	1.87068	2.23047e-10	2.23648e-08	1.60829e-08	4930	tags=50%; list=35%; signal=33%	HMOX1/HSPA1A/DIO2/RBM38/HSPA1B/PDXP/TNFRSF1B/LARP1/ERN1/FOXL2/TRAF3IP2/AGO2/CNOT6L/EXOSC4/VCP/MGAT1/UPF1/ZFP36L1/TBRG4/EXOSC6/GSPT1/UNG/DEDD2/DKC1/PELO/SMG8/ZC3H18/HSF1/TUT7/ZPR1/ETF1/SMG7/HNRNPAB/IGF2BP1/PYM1/CASC3/KHSRP/LIN28B/SND1/GRSF1/ACOT7/DDX49/DCTPP1/NPM1/ZCCHC7/NT5M/YTHDF1/PDE12/HINT1/MAPKAPK2/AKT1/FASTKD2/PABPC4/MRTO4/TET3/LSM4/MTREX/RNASEH2C/PRKCD/IGF2BP3/FAH/TENT4B/EPHX1/POLR2D/FEN1/P…
GO:0007548	sex differentiation	159	0.328031	1.69372	0.000425558	0.00481314	0.00346121	1438	tags=25%; list=10%; signal=22%	CYP19A1/BCL2/FKBP4/CGA/BCL2L11/RARA/TYRO3/RDH10/MERTK/ADAMTS1/UBB/TEX19/CBX2/FOXL2/ARID5B/TFAP2C/SPATA2/CEBPB/ATN1/SOD1/CBL/TBX3/FST/DHX37/HSD17B4/SIX4/FOXC1/SIRT1/NOS3/SF1/TBC1D20/RNF38/ZFP42/SGPL1/STAT5B/TAF4/TIPARP/CHD7/SMAD4
GO:0010608	post-transcriptional regulation of gene expression	460	0.328289	1.90083	1e-10	1.06408e-08	7.65199e-09	4132	tags=45%; list=29%; signal=33%	DIO2/MSI1/RBM38/TNFRSF1B/NGRN/RARA/SHMT2/MYCN/LARP1/MPV17L2/NOLC1/TRAF3IP2/LARP4/EIF4G1/ATF4/AGO2/CPEB2/CNOT6L/SERP1/EPRS1/EIF5A/WTIP/UPF1/ZFP36L1/TCOF1/CAPRIN1/EIF6/EIF4EBP1/ERBB2/TBRG4/PA2G4/BZW2/GSPT1/ABCE1/DKC1/ZNF598/EIF1/PELO/POLDIP3/ZC3H18/DNAJC3/ACO1/CNBP/AARS1/EIF5/TUT7/ETF1/NCL/EEF2/EIF4E/EIF2S3B/ZMPSTE24/IGF2BP1/PYM1/CASC3/KHSRP/LIN28B/AJUBA/DDX49/NSUN5/DPH1/NPM1/YTHDF1/NGDN/PDE12/TP53…
GO:0044403	biological process involved in symbiotic interaction	204	0.329224	1.76105	7.60679e-06	0.000199306	0.000143324	4281	tags=48%; list=30%; signal=34%	HSPA1A/HSPA1B/HSPA8/STOM/TYRO3/HSP90AB1/SLC52A2/ITGB5/NUP153/SLC1A5/SLC7A1/VPS18/TFAP4/HSPD1/CBL/DDX56/TCP1/KPNA3/APOE/CCNT1/TBC1D20/CFL1/CTDP1/ALYREF/CTSB/SLC3A2/ICAM1/FURIN/CHD1/HYAL2/REST/THOC5/RAB7A/CHMP4C/WWP2/NPC1/ZC3H12A/VPS37B/BSG/CHMP7/SP1/ROCK2/CHMP2B/F2RL1/EPS15/SNX3/SMARCA4/TRIM26/NUCKS1/ARL8B/TFRC/RRP1B/SNW1/EEF1A1/LAMP1/IGF2R/ZDHHC9/MYD88/PPID/PSMC3/SMPD1/NECTIN1/CD81/EXOC2/TUSC2/RP…
GO:0009896	positive regulation of catabolic process	421	0.3294	1.8998	1e-10	1.06408e-08	7.65199e-09	5092	tags=51%; list=36%; signal=33%	HMOX1/HSPA1A/HSPB8/HSPA1B/BCL2L11/CPT1A/IRS2/APOA2/TNFRSF1B/HSP90AA1/BAG3/LARP1/ABHD5/SMAD7/TICAM1/RDX/AGO2/CNOT6L/WIPI1/VCP/KEAP1/AMBRA1/TRIB3/PIK3C2A/SMURF1/UPF1/ZFP36L1/CDC20/NSF/SGTA/BCAP31/APOE/SIRT1/ZC3H18/PACSIN3/PLEKHF1/UBQLN1/HSPBP1/HSF1/AMER1/TUT7/RGMA/CBFA2T3/IGF2BP1/KHSRP/LIN28B/CEBPA/TIPARP/GRSF1/VDAC1/NFE2L2/YTHDF1/PDE12/USP5/HECTD1/AKT1/RAD23A/PAFAH1B2/NKD1/ATG13/FURIN/SH3GLB1/SESN…
GO:0070997	neuron death	238	0.329442	1.79022	4.08381e-07	1.51014e-05	1.08597e-05	2649	tags=35%; list=19%; signal=29%	HMOX1/NQO1/GCLM/BCL2/BCL2L11/TNFRSF1B/TYRO3/HSP90AB1/G6PD/FZD1/UBB/EIF4G1/ATF4/GFER/CEBPB/CDC34/ABL1/ATN1/SLC9A1/TNFRSF21/SOD1/AKT1S1/CBL/AMBRA1/HDGF/SET/NTF4/APOE/SIX4/SIRT1/RETREG1/ELK1/MAP2K4/AIMP2/ATP13A2/ANGPT1/ERBB3/AARS1/BRAF/HSF1/TIGAR/ZPR1/DAXX/ARL6IP5/HTRA2/FOXB1/CHP1/DNAJC5/SOD2/TP53/CRLF1/AKT1/PRNP/SERPINF1/TMBIM6/INPP5A/CLU/RRAS2/REST/EIF2S1/FOXO3/MAP2K7/CPEB4/MAP3K5/TRAF2/MCL1/HIF1A…
GO:0034655	nucleobase-containing compound catabolic process	334	0.329645	1.85649	2.36514e-09	1.58101e-07	1.13693e-07	4930	tags=50%; list=35%; signal=33%	HSPA1A/RBM38/HSPA1B/TNFRSF1B/LARP1/ERN1/FOXL2/TRAF3IP2/AGO2/CNOT6L/EXOSC4/VCP/MGAT1/UPF1/ZFP36L1/TBRG4/EXOSC6/GSPT1/UNG/DEDD2/DKC1/PELO/SMG8/ZC3H18/HSF1/TUT7/ZPR1/ETF1/SMG7/HNRNPAB/IGF2BP1/PYM1/CASC3/KHSRP/LIN28B/SND1/GRSF1/ACOT7/DDX49/DCTPP1/NPM1/ZCCHC7/NT5M/YTHDF1/PDE12/HINT1/MAPKAPK2/AKT1/FASTKD2/PABPC4/MRTO4/LSM4/MTREX/RNASEH2C/PRKCD/IGF2BP3/TENT4B/POLR2D/FEN1/PPP1R8/APOBEC3B/PATL1/REXO4/ZC3H…
GO:0001558	regulation of cell growth	299	0.33047	1.83136	8.96839e-09	4.92223e-07	3.53966e-07	4029	tags=43%; list=29%; signal=31%	ACVRL1/HSPA1A/SEMA3G/BCL2/RTN4R/EPB41L3/SGK2/HSPA1B/SGK1/CCDC85B/PRR5/G6PD/SMAD7/DIP2B/TMEM97/ACVR1B/TRPV2/FHL1/RASGRP2/EIF4G1/HBEGF/MAD2L2/ABL1/SLC9A1/EXOSC4/DBN1/NET1/PTPRJ/CDKN1A/SMURF1/PPP1R9B/ERBB2/SLC25A33/RNF6/BCAR1/APOE/NKX6-1/SIRT1/ADAM17/LIMK1/CTDP1/SRF/OSGIN1/CDKN2AIP/PAK4/ADIPOR1/CHPT1/DDX49/SMAD4/NPM1/EXTL3/SDCBP/TOMM70/RNF157/CISH/SEMA6B/TP53/SEMA7A/MSX1/MAPKAP1/AKT1/PLAA/HYAL2/PAFA…
GO:0048872	homeostasis of number of cells	208	0.331814	1.77928	1.31613e-06	4.42728e-05	3.18373e-05	4102	tags=45%; list=29%; signal=33%	HMOX1/HSPA1A/ALAS1/BCL2/EPAS1/HSPA1B/BCL2L11/GLIS2/MERTK/ILDR2/G6PD/TRIM58/ACVR1B/TRAF3IP2/ID2/PLA2G10/CEBPG/LGALS2/ABL1/SOD1/L3MBTL3/NOTCH1/SMO/KLF13/ZFP36L1/DNAJA3/TGFBR3/NOS3/RRN3/ADAM17/CCR7/PRDX1/SLC25A38/SLC39A3/SRF/STAT5B/ABCB10/MED1/BRD1/CDIN1/AKT1/RCOR1/SLC25A5/SKIL/CRISPLD1/BCR/LPCAT3/FOXO3/ADGRG1/LGR4/HIF1A/PRMT1/PIK3CB/HIPK2/BPGM/MFHAS1/FH/XIAP/SMAP1/CASP3/VPS54/ZBTB7A/BAK1/DNASE2/PKN…
GO:0017148	negative regulation of translation	158	0.332451	1.71359	5.75328e-05	0.000994242	0.000714976	5018	tags=56%; list=36%; signal=36%	RARA/SHMT2/LARP1/EIF4G1/ATF4/AGO2/CPEB2/CNOT6L/EPRS1/UPF1/ZFP36L1/CAPRIN1/EIF6/EIF4EBP1/TUT7/NCL/EIF4E/IGF2BP1/KHSRP/YTHDF1/PDE12/DDX6/IGF2BP3/TENT4B/EIF2S1/POLR2D/PATL1/ZC3H12A/YBX1/CNOT4/CPEB4/EIF2AK1/MRPL13/METTL16/ROCK2/RGS2/IGF2BP2/AGO1/CNOT9/DHX9/MALSU1/RPS3/DAPK3/EIF4EBP2/PAIP2B/CNOT10/MEX3D/YTHDF3/RACK1/POLR2G/DDX3X/RNF139/YTHDF2/HNRNPU/CNOT1/EXOSC2/TRIM71/RPL13A/EIF4E2/PUM1/TNKS1BP1/EIF2…
GO:0033002	muscle cell proliferation	118	0.333048	1.64129	0.000921528	0.00865973	0.00622735	2138	tags=26%; list=15%; signal=22%	HMOX1/TBX2/PIM1/TBX20/SKI/ADAMTS1/ERN1/ID2/HBEGF/ABL1/CDKN1A/NOTCH1/TGFBR3/APOE/FOXC1/POLDIP2/NOS3/SF1/ANGPT1/MEF2D/FRS2/SOD2/MMP2/AKT1/ARID2/MFN2/GNA13/GNAI2/IRAK1/TGFBR2/MAP3K5
GO:0006473	protein acetylation	192	0.333062	1.75584	1.21398e-05	0.000273288	0.000196526	4255	tags=43%; list=30%; signal=31%	DDX21/DIP2B/KLF15/JADE3/NAA60/NCOA3/NAA50/TAF5L/SET/JADE2/SIRT1/BEND3/ATXN7L3/TAF12/HCFC1/BRPF1/NAA15/TADA2B/TAF4/ZMPSTE24/BAZ1B/NAA30/GTF3C4/ACTB/USP22/SMAD4/THAP7/MBD3/PWWP2B/BRD1/MRGBP/MSL2/CREBBP/PML/MLLT1/NAA25/MCRS1/ATG5/TRIM16/SGF29/HDAC2/CTCF/WBP2/NOC2L/DDX3X/KAT7/SF3B5/MORF4L1/CLOCK/CHEK1/SF3B3/TAOK1/SOX4/ESCO2/PAX6/TADA1/NCOA1/EP300/POLE3/BRPF3/EP400/SIN3A/ATXN7/DR1/BAG6/SMARCA5/SMARCB1…
GO:0006979	response to oxidative stress	311	0.334555	1.8783	1.94648e-09	1.33539e-07	9.60298e-08	3760	tags=38%; list=27%; signal=29%	HMOX1/NQO1/HSPA1A/GCLM/PPARGC1B/BCL2/SGK2/PPIF/EPAS1/GSR/HSPA1B/G6PD/FZD1/ERN1/ATF4/GFER/CPEB2/ABL1/CAT/SOD1/NET1/KEAP1/GPX4/APOE/UCP2/SIRT1/NOS3/VKORC1L1/RELA/ATP13A2/AGAP3/UBQLN1/PRDX1/GPR37/STAU1/HSF1/BANF1/CRK/NDUFA12/ARL6IP5/MTF1/HTRA2/C19orf12/GSTP1/NFE2L2/ETFDH/FOSL1/PPP2CB/SOD2/TP53/PXDN/MMP2/MAPKAP1/ZNF622/AKT1/PRNP/PDK2/SESN3/PKD2/PDLIM1/PRKCD/HYAL2/ZNF277/REST/EIF2S1/ZC3H12A/FOXO3/HMOX…
GO:0045926	negative regulation of growth	166	0.335818	1.74642	1.6829e-05	0.000351695	0.00025291	2997	tags=33%; list=21%; signal=26%	MT2A/ACVRL1/HSPA1A/SEMA3G/MT1E/MT1F/MT1X/BCL2/RTN4R/HSPA1B/CGA/CCDC85B/G6PD/DIP2B/ACVR1B/FHL1/PTPRJ/CDKN1A/PPP1R9B/RNF6/SIRT1/GDF15/CTDP1/OSGIN1/CDKN2AIP/ADIPOR1/SMAD4/TOMM70/SEMA6B/TP53/SEMA7A/MSX1/NKD1/HYAL2/YY1/SPAG9/TGFBR2/HIF1A/PML/RGS2/PPP2R1A/GNG4/SMARCA4/CDKN2C/BST2/PTCH1/LGMN/PPARA/PPARD/FXN/PPP2CA/RACK1/DDX3X/BTG1/NAIF1
GO:2001022	positive regulation of response to DNA damage stimulus	152	0.335897	1.7367	5.88412e-05	0.00100589	0.000723356	5051	tags=46%; list=36%; signal=30%	BCL7A/SMARCD3/SHLD1/MAD2L2/CEBPG/TRIM28/H2AX/DPF2/SIRT1/MAP3K20/TIGAR/NACC2/TTI2/ACTB/SPIRE1/MSX1/ARID2/SKIL/PRKCD/SMARCC1/BRCC3/MRGBP/SPRED1/SPRED2/YY1/PIAS4/UBE2V2/SMARCD2/DHX9/ARID1A/SMARCA4/RPS3/CCDC117/MCRS1/SMARCD1/PCNA/ARID1B/MORF4L1/DPF1/SPIRE2/RIF1/RNF168/SIRT6/INO80D/EP400/ACTR2/SHLD3/TMEM161A/SMARCB1/BCL7B/BCLAF1/TRRAP/KAT5/MEAF6/CCAR2/PBRM1/HDGFL2/WDR48/HMGB1/UBE2N/MYC/ACTR8/EYA3/RNF8…
GO:0007005	mitochondrion organization	458	0.336451	1.9431	1e-10	1.06408e-08	7.65199e-09	4652	tags=46%; list=33%; signal=32%	HSPA1A/SQSTM1/GCLM/BCL2/PPIF/EPAS1/BCL2L11/TMEM70/HSP90AA1/BAG3/MIEF1/PGAM5/CLUH/TOMM40/TWNK/VAT1/TIMM13/SLC9A1/WIPI1/NDUFAF2/HSPD1/AMBRA1/SAE1/HSPA4/RAB3A/LETM1/TIMM44/GABARAPL1/DNAJA3/BHLHA15/AFG3L2/MTFP1/TSPO/ATP5F1D/PRELID1/SLC25A33/BCAP31/TMEM135/ECSIT/POLDIP2/RETREG1/TOMM5/NOS3/TOMM22/TIMM10B/ATP13A2/TIMM22/COX14/TIGAR/TIMM29/PEX5/TMEM11/NDUFA12/GRPEL1/MAN2A1/HTRA2/CEBPA/GABPB1/TIMM23/TIMM1…
GO:0098739	import across plasma membrane	105	0.337377	1.66059	0.000811423	0.00779145	0.00560296	2730	tags=39%; list=19%; signal=32%	SLC6A9/ACSL5/SLC7A8/KCNK5/SLC43A2/IRS2/SLC38A3/HCN2/SLC5A6/TRPV2/SLC1A5/SLC1A4/SLC7A1/SLC9A1/SLC38A1/ACSL1/SLC30A1/SLC9A6/KCNJ9/SLC9A3R1/WNK1/ARL6IP5/KCNJ14/SLC3A2/SLC19A1/AKT1/PRNP/ATP1A1/WNK2/PPP3R1/SLC39A14/SLC39A6/RGS2/SLC7A5/SLC7A2/WNK3/ATP1A4/ATP1B3/TRPV4/SLC39A4/SLC38A2
GO:0071396	cellular response to lipid	337	0.338701	1.8879	3.95067e-10	3.49132e-08	2.51067e-08	3100	tags=37%; list=22%; signal=30%	HSPA1A/ADCY1/PIM1/PPARGC1B/ESRRG/FDX1/HMGCS2/LBH/FKBP4/WNT7B/HSPA1B/BCL2L11/CPT1A/DNAJA1/HSPA8/SGK1/TNFRSF1B/RARA/RARG/CMPK2/ID3/MSX2/MAP2K3/CES1/TICAM1/XBP1/PLPP1/ESRRA/NCOA3/GFER/VPS18/TFAP4/CEBPB/ABL1/IRF8/SMO/UPF1/ZFP36L1/PPP1R9B/TSPO/INSIG1/RNF6/SIRT1/ELK1/ASS1/NOS3/PDK3/RELA/DDX54/HSF1/KLF9/EIF4E/DAXX/HTRA2/PCK2/GSTP1/CCNA2/PAGR1/NFKBIB/MED1/MMP2/UBE2L3/ABL2/AKT1/PTGES3/PLAA/ATP1A1/SERPINF1…
GO:0097191	extrinsic apoptotic signaling pathway	154	0.338799	1.7596	8.89906e-05	0.00134883	0.000969965	2595	tags=29%; list=18%; signal=24%	HMOX1/HSPA1A/GCLM/BCL2/ITPRIP/HSPA1B/BCL2L11/TNFRSF1B/BAG3/PEA15/LTBR/SIAH2/ACVR1B/TNFRSF1A/ARHGEF2/DEDD2/PSME3/ATF3/NOS3/RELA/ERBB3/FEM1B/ITM2C/DAXX/HTRA2/GSTP1/AKT1/ICAM1/PAK2/SKIL/HYAL2/HIPK1/LMNA/FOXO3/SH3RF1/FAF1/TRAF2/MCL1/PML/PPP2R1A/ACVR1/PELI3/BIRC6/ZDHHC3/MOAP1
GO:0009755	hormone-mediated signaling pathway	129	0.339343	1.73153	0.000212118	0.00274437	0.00197352	3307	tags=40%; list=23%; signal=31%	PPARGC1B/ESRRG/CGB3/LBH/FKBP4/CGA/DNAJA1/RARA/RARG/PLPP1/ESRRA/VPS18/ACSL1/RNF6/SIRT1/DDX54/NR1D2/DAXX/ADIPOR1/PAGR1/MED1/PTGES3/ADIPOR2/CARM1/PHB2/CNOT9/DDRGK1/UBR5/ARID1A/SMARCA4/RNF14/NCOA4/RXRA/PPARA/PPARD/LANCL2/KANK2/ZBTB7A/WBP2/NR1D1/NCOR2/NCOR1/CLOCK/KDM1A/GTF2H1/LHB/CNOT1/RHOA/PRCP/RWDD1/NCOA1/EP300
GO:0051054	positive regulation of DNA metabolic process	253	0.339408	1.86702	6.6155e-08	2.94814e-06	2.12005e-06	5051	tags=47%; list=36%; signal=31%	BCL7A/HSP90AA1/HSP90AB1/SMARCD3/SHLD1/GFER/MAD2L2/CEBPG/CCT3/TRIM28/H2AX/CDT1/TCP1/EXOSC6/GINS3/DPF2/TERF2/SIRT1/DKC1/MAP2K4/PRKD2/TNKS2/HSF1/TIGAR/CCT7/HNRNPAB/CCT6A/CCT5/ACTB/SPIRE1/CCT2/BAZ1A/CCT4/AKT1/ARID2/PTGES3/PKIB/PRKCD/SMARCC1/BRCC3/MRGBP/MAP2K7/USP7/YY1/FAF1/CCT8/PPP1R10/PIAS4/UBE2V2/WIZ/PML/SMARCD2/NAF1/DHX9/ARID1A/SMARCA4/NEK7/RPS3/TFRC/CCDC117/MCRS1/SMARCD1/OTUD4/RAD51/PCNA/STOML2/A…
GO:0009743	response to carbohydrate	143	0.33982	1.7429	0.00016634	0.00224108	0.0016116	3203	tags=37%; list=23%; signal=29%	NQO1/GCLM/HMGCS2/RAB11FIP5/IRS2/APOA2/ILDR2/MAP2K3/XBP1/ERN1/TWNK/MAFA/NDUFAF2/CAT/PIM3/ZFP36L1/CDT1/NKX6-1/UCP2/MAP2K4/PDK3/KHK/SRF/PCK2/MEN1/SMAD4/SOD2/RASAL2/ICAM1/SERPINF1/FOXO3/MAP2K7/SLC39A14/TGFBR2/LRP5L/OSBP/HIF1A/EFNA5/SMARCA4/JAGN1/SLC29A1/CASP3/PPARD/SELENOT/RACK1/NR1D1/KAT7/EIF2B3/RHOA/SELENOS/CYBA/SOX4/EIF2B4
GO:0048638	regulation of developmental growth	200	0.340245	1.81053	2.27586e-06	7.06329e-05	5.07933e-05	2663	tags=32%; list=19%; signal=26%	TBX2/SEMA3G/PIM1/BCL2/RTN4R/HOPX/TBX20/DUSP9/CGA/BCL2L11/G6PD/SMAD7/DIP2B/TRPV2/ABL1/SERP1/DBN1/SOD1/CDKN1A/NOTCH1/SMO/SMURF1/AFG3L2/TGFBR3/RNF6/APOE/NKX6-1/ACACB/SIX4/FOXC1/LIMK1/GDF15/TNKS2/CTDP1/SRF/PEX5/SGPL1/STAT5B/ZMPSTE24/HTRA2/CHD7/EPPK1/TOMM70/RNF157/SEMA6B/SEMA7A/AKT1/NKD1/PLAA/PAFAH1B1/YY1/SPAG9/TGFBR2/EZR/RGS2/EFNA5/MTM1/PTCH1/MKKS/RAB21/LGMN/APP/PPARA/PPARD
GO:0006475	internal protein amino acid acetylation	161	0.340852	1.77307	1.44337e-05	0.000316207	0.00022739	4673	tags=47%; list=33%; signal=32%	DDX21/JADE3/NAA60/NCOA3/NAA50/TAF5L/SET/JADE2/SIRT1/BEND3/ATXN7L3/TAF12/HCFC1/BRPF1/TADA2B/TAF4/ZMPSTE24/BAZ1B/GTF3C4/ACTB/USP22/SMAD4/THAP7/MBD3/PWWP2B/BRD1/MRGBP/MSL2/CREBBP/MLLT1/MCRS1/ATG5/TRIM16/SGF29/CTCF/WBP2/NOC2L/KAT7/SF3B5/MORF4L1/CLOCK/CHEK1/SF3B3/PAX6/TADA1/NCOA1/EP300/POLE3/BRPF3/EP400/SIN3A/ATXN7/DR1/BAG6/SMARCA5/SMARCB1/GATA2/GATA3/TRRAP/KANSL3/KAT5/MEAF6/TAF5/TAF6L/PER1/GLYR1/PARK…
GO:0035264	multicellular organism growth	105	0.341235	1.67958	0.000628399	0.00650094	0.00467493	4975	tags=53%; list=35%; signal=35%	BCL2/RARA/RARG/ARID5B/ATN1/SOD1/SMO/ZFP36L1/AFG3L2/GDF15/TNKS2/WWTR1/PEX5/SLC25A25/SGPL1/STAT5B/ZMPSTE24/HTRA2/WDTC1/CHD7/ATF5/TP53/RASAL2/SP2/EZR/STK40/PTCH1/MTOR/MKKS/LGMN/APP/FXN/APBA1/NOTCH2/EP300/KLF2/CDK4/GIGYF2/NIPBL/H3-3A/TBL1XR1/STAT5A/CLIC4/CREB1/WDR48/PALB2/TARBP2/KAT2A/ERCC2/GRHL2/ZFY/RC3H2/STIL/H3-3B/FTO/PLEC
GO:0009636	response to toxic substance	139	0.341493	1.74436	0.000127871	0.00181173	0.00130285	1556	tags=22%; list=11%; signal=20%	MT2A/NQO1/MT1E/TXNRD1/MT1F/SLC7A8/PIM1/MT1X/ABTB2/BCL2/GSR/MTARC1/CES1/ABCG2/ATF4/GFER/CAT/SOD1/PTGES/GPX4/APOE/SLC30A1/ASS1/NOS3/PRDX1/SRF/HTRA2/GSTP1/NFE2L2/SOD2/PXDN
GO:0016570	histone modification	406	0.341585	1.94619	1e-10	1.06408e-08	7.65199e-09	5352	tags=52%; list=38%; signal=33%	SETD7/PRDM6/HOPX/JDP2/DDX21/SKI/EPOP/JADE3/NAA60/NCOA3/GATAD2A/NAA50/UBE2A/SETD1B/RYBP/TAF5L/SET/RIOX1/JADE2/SIRT1/KDM7A/BEND3/PRKD2/ATXN7L3/NTMT1/TAF12/HCFC1/NCOA6/BRPF1/SMYD5/BRD4/ZBTB7B/TADA2B/TAF4/ZMPSTE24/PCGF5/BAZ1B/GTF3C4/ACTB/MEN1/PHF2/KDM4A/USP22/SMAD4/MTA2/PAGR1/WDR77/THAP7/TP53/MBD3/HDAC5/PWWP2B/BRD1/MIER2/RCOR1/TET3/PRMT5/REST/BRCC3/MRGBP/LMNA/USP3/CARM1/USP7/MSL2/EHMT2/CREBBP/PRMT1/U…
GO:0048863	stem cell differentiation	157	0.341884	1.76141	2.96931e-05	0.000569191	0.000409315	5066	tags=52%; list=36%; signal=34%	TBX2/SEMA3G/BCL2/LBH/RDH10/FZD1/MSX2/EPOP/NOLC1/FBXL17/GATAD2A/ABL1/SLC9A1/NOTCH1/TBX3/SMO/FOXO4/TCOF1/FOXC1/PEF1/SRF/SMYD5/NFE2L2/SMAD4/MTA2/ZNF281/SEMA6B/TP53/MBD3/SEMA7A/MED1/MSX1/CDK12/REST/TBX1/HIF1A/PSMD11/ACVR1/DMRTA2/GATAD2B/PHF5A/PWP1/BBS12/GBX2/HDAC2/WNT7A/SETD2/YTHDF2/HNRNPU/MAPK1/CHD4/SIRT6/PUM1/ITGB1/GATA6/JAG1/EIF2AK2/LRP6/XRCC5/HSPA9/OTUD5/KAT5/DHX36/MTA1/SEMA4D/NELFB/CDK6/MAPK3/CD…
GO:0032870	cellular response to hormone stimulus	396	0.342228	1.94562	1e-10	1.06408e-08	7.65199e-09	3007	tags=35%; list=21%; signal=29%	HSPA1A/GCLM/PPARGC1B/ESRRG/BAIAP2/CGB3/HMGCS2/LMO2/LBH/NR4A1/FKBP4/HSPA1B/CGA/PGF/BCL2L11/GOT1/DNAJA1/IRS2/HSPA8/SGK1/RARA/RARG/XBP1/PLPP1/RDX/FOSB/ESRRA/NCOA3/CPEB2/CSH1/VPS18/TFAP4/SLC9A1/CDC6/EPRS1/ACSL1/YWHAG/TRIB3/PIK3C2A/NOTCH1/ZFP36L1/FOXO4/SLC25A33/RAB31/INSIG1/RNF6/BCAR1/NKX6-1/UCP2/SIRT1/ASS1/RELA/DDX54/SLC27A4/GDF15/HSF1/CRK/NCL/ZBTB7B/NR1D2/KLF9/EIF4E/STAT5B/DAXX/CCND3/WDTC1/PCK2/ADIP…
GO:0007565	female pregnancy	113	0.342396	1.69113	0.000725397	0.00720423	0.00518068	3411	tags=42%; list=24%; signal=32%	BCL2/FKBP4/PGF/SLC38A3/TLE6/RARA/ACSL4/ACVR1B/FOSB/AGO2/FBLN1/SLC38A1/SOD1/TRIM28/KPNA6/HSD11B2/UCP2/JUNB/SYDE1/TEAD3/STAT5B/UMPS/MEN1/FOSL1/CTSB/SLC19A1/MED1/MMP2/AKT1/POLR1B/BSG/TGFBR2/RGS2/DAZAP1/RECK/PPARD/SLC38A2/YTHDF3/RPL29/CLDN4/NR2F2/PSG4/PARP2/DEDD/CBS/ITGA5/UBE2Q1
GO:0010942	positive regulation of cell death	390	0.343092	1.95117	1e-10	1.06408e-08	7.65199e-09	3308	tags=38%; list=23%; signal=30%	HMOX1/NQO1/SQSTM1/GADD45G/PHLDA2/NR4A1/DUSP9/BIN1/BCL2L11/DNAJA1/TNFRSF1B/B4GALT1/RARG/TLE5/PEA15/CRYBA1/KLF11/ID3/MSX2/LTBR/UBB/FOXL2/HTATIP2/EIF4G1/ATF4/TFAP4/LGALS2/CDC34/ABL1/SLC9A1/EIF5A/HSPD1/SOD1/NET1/CDKN1A/NOTCH1/TNFRSF1A/RYBP/TSPO/PRELID1/BCAP31/HTRA4/DEDD2/UCP2/SIRT1/ELK1/ATF3/SLC9A3R1/MAP2K4/TOMM22/AIMP2/STK17B/PLEKHF1/PTPA/SLC27A4/UTP11/ITM2C/MAP3K20/TIGAR/NACC2/STYXL1/OSGIN1/DAXX/AR…
GO:0032869	cellular response to insulin stimulus	152	0.343186	1.77438	2.63727e-05	0.000518895	0.000373146	2597	tags=32%; list=18%; signal=27%	BAIAP2/HMGCS2/GOT1/IRS2/XBP1/ESRRA/CPEB2/SLC9A1/EPRS1/YWHAG/TRIB3/PIK3C2A/ZFP36L1/FOXO4/SLC25A33/RAB31/INSIG1/BCAR1/UCP2/SIRT1/SLC27A4/NCL/ZBTB7B/CCND3/WDTC1/PCK2/ADIPOR1/HDAC5/AKT1/PDK2/SESN3/SHC1/PRKCD/SMARCC1/GNAI2/RAB12/RAB15/SP1/SLC39A14/NCOA2/MYO1C/NUCKS1/ZNF592/PRKCI/PRKCZ/EIF4EBP2/NCK1/ECHDC3/PTPN1
GO:1903313	positive regulation of mRNA metabolic process	117	0.343572	1.69469	0.000377647	0.00437568	0.00314662	5471	tags=59%; list=39%; signal=36%	HSPA8/AGO2/CNOT6L/UPF1/ZFP36L1/SF3B4/HSF1/TUT7/NCL/IGF2BP1/KHSRP/NUP98/YTHDF1/PDE12/WDR77/PRMT5/TENT4B/POLR2D/PATL1/ZC3H12A/YBX1/CNOT4/METTL16/ROCK2/CNOT9/DAZAP1/DHX9/SNW1/CNOT10/MEX3D/PRPF19/YTHDF3/THRAP3/POLR2G/GTPBP1/YTHDF2/HNRNPU/CNOT1/EXOSC2/TRIM71/PUM1/TNKS1BP1/DCP1A/PNPT1/GIGYF2/PRDX6/NT5C3B/NCBP1/RC3H1/DHX36/CNOT7/EXOSC7/CNOT3/SNRNP70/DIS3/CNOT6/RC3H2/NUDT21/PLEKHN1/BTG2/FTO/CNOT11/EXOSC8…
GO:0048732	gland development	270	0.3439	1.89596	1.35546e-08	7.06736e-07	5.08225e-07	2566	tags=31%; list=18%; signal=26%	HMOX1/TBX2/CYP19A1/PITX1/HMGCS2/BCL2/LBH/FKBP4/WNT7B/CGA/BCL2L11/CPT1A/IRS2/EPHB3/RARA/RARG/ORAI1/MSX2/XBP1/ARID5B/ID2/GFER/PLXNA1/NME1/CEBPG/CEBPB/ABL1/SOD1/NOTCH1/TBX3/SMO/RREB1/TSPO/TGFBR3/SIX4/FOXC1/UCP2/ELK1/ASS1/SLC9A3R1/RELA/FEM1B/BRAF/SRF/ZBTB7B/TFCP2L1/MAN2A1/STAT5B/ZMPSTE24/UMPS/CEBPA/FOXB1/PCK2/PHF2/SMAD4/FRS2/WDR77/SOD2/TBX19/MED1/MMP2/MSX1/AKT1/SERPINF1/PKD2/PRMT5/TBX1/ACO2/BTBD7/CUL…
GO:0042176	regulation of protein catabolic process	296	0.343907	1.90939	1.78427e-09	1.24043e-07	8.9201e-08	5084	tags=50%; list=36%; signal=33%	NQO1/HSPA1A/HSPA1B/TNFRSF1B/HSP90AA1/MAP1A/HSP90AB1/SMAD7/UBB/RDX/MAD2L2/CYP51A1/VCP/KEAP1/TRIB3/AZIN1/ODC1/RYBP/CDC20/NSF/SGTA/BCAP31/APOE/PSME3/RELA/ATP13A2/PACSIN3/PSMD3/UBQLN1/HSPBP1/AMER1/RGMA/CBFA2T3/CEBPA/TIPARP/PSMD1/PSMF1/UBQLN4/NFE2L2/SMAD4/USP5/SDCBP/HECTD1/AKT1/RAD23A/NKD1/FURIN/RNFT2/UBQLN2/CLU/SMARCC1/RAB7A/NUB1/PITHD1/RILP/UBXN1/UBXN2A/USP7/SH3RF1/FAF1/FBXO11/EZR/MAPK9/RNF19B/DDRGK…
GO:2001233	regulation of apoptotic signaling pathway	270	0.344725	1.9005	1.2038e-08	6.34002e-07	4.55921e-07	3009	tags=36%; list=21%; signal=29%	HMOX1/HSPA1A/GCLM/BCL2/ITPRIP/PPIF/HSPA1B/BCL2L11/DNAJA1/PEA15/LTBR/XBP1/UBB/SIAH2/MAPK8IP2/SNAI1/EIF5A/SOD1/GRINA/ARHGEF2/PRELID1/BCAP31/DEDD2/SIRT1/PSME3/ATF3/NOS3/SLC9A3R1/RRN3/RELA/PLEKHF1/FEM1B/UBQLN1/ITM2C/NACC2/STYXL1/PTTG1IP/AATF/HTRA2/MAGEA3/SLC35F6/GSTP1/NFE2L2/DNM1L/SOD2/TP53/MSX1/AKT1/ICAM1/ACAA2/PAK2/TMBIM6/MAZ/SLC25A5/SKIL/PRKCD/CLU/HYAL2/GNAI2/LMNA/PLAGL2/GHITM/SH3RF1/FAF1/PIAS4/TR…
GO:0090150	establishment of protein localization to membrane	219	0.345233	1.87038	4.04267e-07	1.5056e-05	1.0827e-05	4637	tags=51%; list=33%; signal=35%	STOM/HSP90AA1/NSG1/UBL4A/MIEF1/RDX/TOMM40/NECTIN3/EMC6/TIMM13/HSPA4/NSF/SEC61A1/ERBB2/SGTA/SRPRB/RAB31/TOMM5/TOMM22/TIMM10B/EMC3/SRPRA/BRAF/TIMM22/TIMM29/PEX5/REEP1/TIMM10/EMC8/CHP1/MICALL1/TIMM8A/SDCBP/TOMM70/SSR3/PRNP/TIMM9/ATP6AP1/SAMM50/RAB7A/MMGT1/SYS1/NPC1/SSR1/VPS37B/ATAD1/SRP68/CLSTN1/TAOK2/ZDHHC23/CEMIP/EMC7/MYO1C/PRKCI/SGTB/EMC4/ZDHHC3/MOAP1/GORASP2/RACK1/PEX19/ZDHHC9/RILPL2/RAB3GAP1/RA…
GO:0006470	protein dephosphorylation	203	0.346026	1.85318	7.11262e-07	2.48894e-05	1.78984e-05	4367	tags=44%; list=31%; signal=31%	DUSP8/BCL2/DUSP9/PDXP/HSP90AB1/PGAM5/DUSP13/DUSP3/PTPRJ/AMBRA1/PPP1R9B/DUSP1/PTP4A2/PTPN12/PTPA/PTPN21/CTDP1/CTDNEP1/STYXL1/PPP2R5D/CDC25A/DUSP4/PTBP1/PPP2CB/PPP2R5A/MTMR2/SWAP70/PPM1N/PRKCD/GNAI2/CAMTA1/PPP1R8/PPTC7/TIMM50/MTMR6/PPP3R1/ROCK2/YWHAB/PPP2R1A/SBF1/MFHAS1/PINK1/PTPN14/MTM1/PPP6R1/MTOR/PTPN23/NCK1/PTPN1/PPM1B/SPPL3/PHLPP2/SYMPK/PPP1R11/PPP2CA/DUSP7/PPP1CA/SDHAF2/STYX/PPP1CB/YWHAE/SMPD…
GO:0043068	positive regulation of programmed cell death	356	0.346433	1.9762	1e-10	1.06408e-08	7.65199e-09	3308	tags=39%; list=23%; signal=31%	HMOX1/NQO1/SQSTM1/GADD45G/PHLDA2/NR4A1/DUSP9/BIN1/BCL2L11/DNAJA1/TNFRSF1B/B4GALT1/RARG/TLE5/PEA15/CRYBA1/KLF11/ID3/MSX2/LTBR/UBB/FOXL2/HTATIP2/ATF4/TFAP4/LGALS2/CDC34/ABL1/SLC9A1/EIF5A/HSPD1/SOD1/NET1/CDKN1A/NOTCH1/TNFRSF1A/RYBP/TSPO/PRELID1/BCAP31/HTRA4/DEDD2/SIRT1/ATF3/SLC9A3R1/MAP2K4/TOMM22/STK17B/PLEKHF1/PTPA/SLC27A4/UTP11/ITM2C/MAP3K20/TIGAR/NACC2/STYXL1/OSGIN1/ARL6IP5/HTRA2/FOSL1/SMAD4/DNM1…
GO:0051051	negative regulation of transport	252	0.346588	1.89828	4.54732e-08	2.04394e-06	1.46983e-06	2255	tags=29%; list=16%; signal=25%	HMOX1/SLC6A9/KCNE3/RAB11FIP5/BCL2/PPIF/SLC43A2/DYSF/BIN1/IRS2/APOA2/TNFRSF1B/BAG3/PEA15/MIDN/PXK/NUP153/FER1L5/ATF4/PLA2G10/CYP51A1/NDUFAF2/NOTCH1/YRDC/PIM3/TNFRSF1A/TSPO/SESTD1/INSIG1/APOE/SLC30A1/UCP2/NOS3/SLC9A3R1/PACSIN3/WNK1/ANGPT1/ERBB3/UBQLN1/CAB39/BRAF/RAP1B/APOC1/ARL6IP5/CBARP/VDAC1/CNN2/CHP1/SDCBP/MTMR2/UBAC2/AKT1/PKD2/TMBIM6/UBQLN2/BCR/GNAI2/SMCR8/REST/RAB7A/NR1H2/WWP2/WNK2/RHBDF2/NEU3…
GO:0031331	positive regulation of cellular catabolic process	343	0.346636	1.94799	1e-10	1.06408e-08	7.65199e-09	5471	tags=57%; list=39%; signal=36%	HMOX1/HSPA1A/HSPB8/HSPA1B/BCL2L11/CPT1A/IRS2/TNFRSF1B/BAG3/LARP1/ABHD5/SMAD7/TICAM1/AGO2/CNOT6L/WIPI1/VCP/KEAP1/AMBRA1/TRIB3/PIK3C2A/SMURF1/UPF1/ZFP36L1/CDC20/SGTA/BCAP31/APOE/SIRT1/ZC3H18/PACSIN3/PLEKHF1/UBQLN1/HSPBP1/HSF1/TUT7/RGMA/CBFA2T3/IGF2BP1/KHSRP/LIN28B/CEBPA/GRSF1/VDAC1/NFE2L2/YTHDF1/PDE12/USP5/HECTD1/AKT1/RAD23A/PAFAH1B2/ATG13/FURIN/SH3GLB1/SESN3/SLC25A5/UBQLN2/ATF6/PRKCD/CLU/SMCR8/TEN…
GO:0031334	positive regulation of protein-containing complex assembly	142	0.346801	1.77503	0.00014172	0.00195484	0.00140576	3170	tags=37%; list=22%; signal=29%	HSPA1A/BAIAP2/FSCN1/HSPA1B/BIN1/BCL2L11/HSP90AA1/VASP/FERMT2/EIF4G1/VCP/AMBRA1/CDT1/CCR7/RAP1B/CRACD/LCP1/MAPRE1/AJUBA/RHOC/TP53/GNL3L/CDC42EP4/PFN1/SH3GLB1/SLAIN2/CLU/DHX33/NR1H2/MLST8/FAF1/MAPK9/PINK1/NEK7/RPS3/TFRC/GIT1/MTOR/NCK1/BAK1/CDC42EP3/RACK1/ARL2/DDX3X/MYD88/NCKAP1/MPP7/ARF6/RHOA/RASIP1/CKAP5/CDH5
GO:0043065	positive regulation of apoptotic process	349	0.346979	1.95516	1e-10	1.06408e-08	7.65199e-09	3308	tags=39%; list=23%; signal=31%	HMOX1/NQO1/SQSTM1/GADD45G/PHLDA2/NR4A1/DUSP9/BIN1/BCL2L11/DNAJA1/TNFRSF1B/B4GALT1/RARG/TLE5/PEA15/CRYBA1/KLF11/ID3/MSX2/LTBR/UBB/FOXL2/ATF4/TFAP4/LGALS2/CDC34/ABL1/SLC9A1/EIF5A/HSPD1/SOD1/NET1/NOTCH1/TNFRSF1A/RYBP/TSPO/PRELID1/BCAP31/HTRA4/DEDD2/SIRT1/ATF3/SLC9A3R1/MAP2K4/TOMM22/STK17B/PLEKHF1/PTPA/SLC27A4/UTP11/ITM2C/MAP3K20/TIGAR/NACC2/STYXL1/OSGIN1/ARL6IP5/HTRA2/FOSL1/SMAD4/DNM1L/RAPGEF2/SOD2/…
GO:0061138	morphogenesis of a branching epithelium	105	0.347177	1.70883	0.000415859	0.00475502	0.00341942	2489	tags=36%; list=18%; signal=30%	TBX2/BCL2/GCM1/TBX20/RDH10/MSX2/PLXNA1/HS3ST3B1/ABL1/SPRY2/DLG5/NOTCH1/TBX3/SMO/NRARP/SPINT1/SIX4/FEM1B/SRF/COL4A1/SMAD4/FRS2/MED1/PKD2/GNA13/BTBD7/PPP3R1/TGFBR2/PHB2/LRP5L/LGR4/PML/PLXND1/GREB1L/PDGFA/ACVR1/PTCH1/FGF1
GO:0033044	regulation of chromosome organization	239	0.347589	1.89095	1.28595e-07	5.36396e-06	3.85731e-06	6146	tags=60%; list=44%; signal=35%	BCL7A/SMARCD3/CCNB1/EID3/MAD2L2/MAD2L1BP/CDC6/HASPIN/CCT3/TRIM28/UPF1/CDT1/TCP1/CDC20/DUSP1/DPF2/TERF2/DKC1/CDCA5/MCM2/RNF4/TNKS2/CCT7/BAZ1B/CCT6A/CCT5/ACTB/CCT2/CCT4/GNL3L/ZW10/ARID2/PKIB/SMARCC1/CDCA8/TENT4B/FEN1/MAP2K7/CUL3/DYNC1LI1/USP7/YY1/CCT8/PPP1R10/PML/SMARCD2/NAF1/ARID1A/SMARCA4/NEK7/MCRS1/SMARCD1/HNRNPC/SMG5/ZNF304/ARID1B/CTCF/PSMG2/PINX1/HNRNPU/DPF1/MAPK1/MAP3K4/ANAPC1/CDC23/SIRT6/INO…
GO:0032984	protein-containing complex disassembly	196	0.347734	1.83971	5.29469e-07	1.9039e-05	1.36912e-05	4295	tags=47%; list=30%; signal=33%	TMOD2/PDXP/HSPA8/MAP1A/HMGA1/SMARCD3/RDX/GRWD1/VCP/EIF5A/UPF1/ARHGEF2/NCKAP5L/PPP1R9B/NSF/PHF23/SET/GSPT1/ABCE1/MAP1S/CAMSAP2/CFL1/UBQLN1/ETF1/HDGFL3/ZMPSTE24/CRACD/DNAJC17/PYM1/UBQLN4/PEX14/SWAP70/OGFOD1/ARID2/SMARCC1/SH3GL1/SMCR8/CHMP4C/FRAT1/VTA1/CHMP7/KIF2A/SSRP1/CHMP2B/MTPN/CCSAP/F2RL1/SMARCD2/ARID1A/SMARCA4/ATP2A2/SPAST/SCAF4/TOM1/TRPV4/ATG5/SMARCD1/VPS33A/WDR1/DHX8/PPP1CA/SUPT16H/KIF18B/TA…
GO:0001649	osteoblast differentiation	141	0.348255	1.77471	6.36212e-05	0.00105644	0.000759701	2608	tags=35%; list=18%; signal=29%	SMAD6/WNT7B/LRP3/JUND/DDX21/DLX5/FERMT2/FZD1/ID3/MSX2/SKI/RRBP1/ESRRA/ATF4/SNAI1/CEBPB/CAT/NOTCH1/SMO/RDH14/HSPE1/RIOX1/HSD17B4/TPM4/JUNB/MEF2D/WWTR1/ASF1A/GTPBP4/ALYREF/CEBPA/SND1/MEN1/SMAD4/SEMA7A/AKT1/CBFB/RRAS2/REST/ATP5F1B/RSL1D1/RPS15/LRP5L/SUFU/LGR4/DHX9/ACVR1/PTCH1/HDAC7/TENT5A
GO:0016241	regulation of macroautophagy	139	0.348666	1.781	7.44712e-05	0.00118382	0.000851304	4401	tags=47%; list=31%; signal=32%	HMOX1/LZTS1/HSPB8/BAG3/LARP1/ERN1/WIPI1/AMBRA1/PHF23/SIRT1/POLDIP2/ATP13A2/ATP6V1E1/UBQLN1/TIGAR/ATP6V0D1/VDAC1/UBQLN4/TP53/AKT1/PAFAH1B2/SH3GLB1/SESN3/SLC25A5/UBQLN2/ATP6V0B/SMCR8/NPC1/EHMT2/ATP6V0E1/HIF1A/QSOX1/SNX18/SUPT5H/PINK1/MTM1/ATG2A/MTOR/TOM1/CASP3/MOAP1/ATG5/USP36/RAB3GAP1/PIK3R4/SPTLC1/ATP6V1A/CLEC16A/CALCOCO2/TMEM39A/SESN2/GAPDH/TSC1/SNX6/EXOC8/ATP6V1D/VPS35/CHMP4B/FYCO1/ATP6V1H/PIP4…
GO:1903311	regulation of mRNA metabolic process	255	0.348692	1.91793	2.15212e-08	1.0586e-06	7.61257e-07	5517	tags=60%; list=39%; signal=37%	RBM38/HSPA8/LARP1/TRAF3IP2/AGO2/CNOT6L/UPF1/ZFP36L1/TBRG4/SF3B4/SF1/RBM15B/HSF1/TUT7/NCL/PUF60/HNRNPAB/IGF2BP1/CASC3/KHSRP/NPM1/NUP98/PTBP1/YTHDF1/PDE12/WDR77/MAPKAPK2/AKT1/FASTKD2/PABPC4/QKI/PRMT5/PRKCD/IGF2BP3/REST/TENT4B/POLR2D/PATL1/ZC3H12A/YBX1/CNOT4/ZC3H14/RBM42/DHX34/LARP4B/METTL16/RNPS1/ROCK2/FASTKD5/TRAF2/IGF2BP2/CNOT9/DAZAP1/DHX9/RBM8A/AHCYL1/HNRNPA0/SNRPA/RBM23/TENT5A/SNW1/CNOT10/RAVER…
GO:0006260	DNA replication	256	0.349171	1.92495	1.60168e-08	8.18741e-07	5.88771e-07	5431	tags=51%; list=38%; signal=32%	ACVRL1/RRM2/HMGA1/DDX21/ID3/CCNE1/TWNK/JADE3/GRWD1/CDC34/CDC6/UPF1/CDT1/DNAJA3/SET/GINS3/JADE2/TERF2/MCM2/MCM10/NFIC/MAP2K4/ZPR1/GTPBP4/RBMS1/ALYREF/ZMPSTE24/MCMBP/CCNA2/NT5M/BAZ1A/TP53/REPIN1/ORC5/SDE2/RFWD3/FEN1/CINP/CARM1/PTMS/POLD2/SSRP1/YY1/FAF1/EHMT2/DDX23/RPA1/WIZ/RNASEH1/MCM6/PPP2R1A/DHX9/NUCKS1/TOP1/MCRS1/CHAF1A/RFC1/RAD51/PCNA/OBI1/RPA2/PPP2CA/STOML2/SUPT16H/KAT7/RTF2/CHEK1/MCM3/ANKRD17…
GO:1901214	regulation of neuron death	205	0.349459	1.87051	3.33016e-07	1.27285e-05	9.1533e-06	2710	tags=37%; list=19%; signal=30%	HMOX1/NQO1/GCLM/BCL2/BCL2L11/TNFRSF1B/TYRO3/HSP90AB1/G6PD/FZD1/UBB/EIF4G1/ATF4/GFER/CEBPB/CDC34/ABL1/SOD1/AKT1S1/CBL/AMBRA1/HDGF/SET/NTF4/APOE/SIX4/SIRT1/RETREG1/ELK1/MAP2K4/AIMP2/ATP13A2/ANGPT1/ERBB3/AARS1/BRAF/HSF1/TIGAR/ZPR1/DAXX/HTRA2/FOXB1/CHP1/DNAJC5/SOD2/TP53/CRLF1/AKT1/PRNP/SERPINF1/INPP5A/CLU/RRAS2/REST/EIF2S1/FOXO3/MAP2K7/CPEB4/MAP3K5/TRAF2/MCL1/HIF1A/FBXO7/AIFM1/PLXND1/HIPK2/PINK1/PRKC…
GO:0072331	signal transduction by p53 class mediator	143	0.350914	1.7998	6.0235e-05	0.00101639	0.000730904	5957	tags=60%; list=42%; signal=35%	BCL2/RRS1/SGK1/UBB/URB2/SNAI1/TFAP4/EIF5A/CDKN1A/SIRT1/RRN3/PTTG1IP/ZMPSTE24/NPM1/COPS3/HINT1/TP53/YJU2/MSX1/AKT1/DYRK2/PDK2/PRMT5/HIPK1/FOXO3/RPS15/JMY/SPRED1/USP7/SPRED2/RPF2/PML/HIPK2/TP53RK/PAK1IP1/MTOR/BOP1/SHISA5/SNW1/PHLDA3/AURKA/HEXIM1/KDM1A/CHEK1/SOX4/MDM2/EP300/NOP53/AEN/SESN2/PSMD10/BAG6/RRP8/KAT5/PPM1D/NUAK1/BOK/ING2/TAF9/HNRNPK/PIP4P1/RPL5/MYC/USP10/STK11/CRADD/E2F1/RPS7/ACER2/TRIM24…
GO:0006091	generation of precursor metabolites and energy	369	0.350917	2.0019	1e-10	1.06408e-08	7.65199e-09	4651	tags=48%; list=33%; signal=33%	CYP19A1/TKT/FDX1/HMGCS2/PHLDA2/PPIF/GSR/PGD/IRS2/OPN3/SHMT2/GNPDA1/G6PD/PHGDH/IDH3A/FECH/IFNLR1/FOXK1/CCNB1/ETFA/VCP/CAT/NQO2/AKR1B1/GABARAPL1/EIF6/ATP5F1D/PRELID1/SLC25A33/ME2/NOA1/KHK/SLC25A18/ACO1/CIAPIN1/TALDO1/TIGAR/CBFA2T3/NDUFA12/GYG1/SLC25A25/CYCS/CEBPA/MDH2/ETFDH/SDHB/PDE12/COX10/SOD2/NDUFAF1/SDHD/TP53/UQCRFS1/FOXK2/COX6A1/AKT1/ETFBKMT/DLAT/DYRK2/NDUFB9/PTGES3/COQ10B/OGDHL/TACO1/SHPK/COX…
GO:0071456	cellular response to hypoxia	103	0.351211	1.72032	0.000631796	0.00652313	0.00469089	2721	tags=37%; list=19%; signal=30%	HMOX1/BCL2/EPAS1/JUND/MIEF1/CPEB2/SLC9A1/NOTCH1/DDAH1/ZFP36L1/SIRT1/PDK3/UBQLN1/ADO/TIGAR/AJUBA/NFE2L2/CCNA2/SDHD/TP53/ACAA2/TMBIM6/IRAK1/LMNA/FOXO3/MLST8/ROCK2/PHB2/HIF1A/PIK3CB/HIPK2/PINK1/TBL2/MTOR/SUV39H2/SLC29A1/PPARD/USP19
GO:0040008	regulation of growth	416	0.3519	2.02561	1e-10	1.06408e-08	7.65199e-09	2823	tags=33%; list=20%; signal=28%	MT2A/TBX2/ACVRL1/HSPA1A/SEMA3G/MT1E/MT1F/PIM1/MT1X/TKT/BCL2/RTN4R/EPB41L3/SGK2/HOPX/TBX20/DUSP9/HSPA1B/CGA/BCL2L11/SGK1/CCDC85B/PRR5/TLE5/G6PD/SMAD7/DIP2B/TMEM97/ACVR1B/TRPV2/FHL1/RASGRP2/EIF4G1/HBEGF/MAD2L2/CSH1/ABL1/SLC9A1/EXOSC4/SERP1/DBN1/SOD1/NET1/PTPRJ/CDKN1A/NOTCH1/SMO/SMURF1/PPP1R9B/AFG3L2/TGFBR3/ERBB2/SLC25A33/RNF6/BCAR1/APOE/NKX6-1/ACACB/SIX4/FOXC1/SIRT1/ADAM17/LIMK1/GDF15/TNKS2/CTDP1/Z…
GO:0031396	regulation of protein ubiquitination	178	0.352324	1.83952	2.62764e-06	7.96542e-05	5.72806e-05	5227	tags=53%; list=37%; signal=34%	HSPA1A/SQSTM1/HSPA1B/DNAJA1/HSP90AA1/HSP90AB1/SMAD7/TICAM1/UBB/SIAH2/MAD2L2/ABL1/SPRY2/TRIB3/CDC20/TSPO/PHF23/UBE2S/PEF1/AIMP2/ANGPT1/LIMK1/UBQLN1/HSPBP1/AMER1/PTTG1IP/GTPBP4/DAXX/CHP1/NPM1/GNL3L/UBE2L3/AKT1/PLAA/CUL3/RPS15/UBXN1/UBXN2A/UBE2V2/RNF111/MAPK9/DCUN1D5/BAG5/UBR5/PINK1/RPS3/CBLB/XIAP/ATG5/FBXO33/PINX1/DDX3X/TRIP12/KDM1A/UBE2D1/SOX4/RNF40/RPS2/DCUN1D1/U2AF2/GSK3A/FKBP1A/PSMD10/SKP1/UBE3…
GO:1903320	regulation of protein modification by small protein conjugation or removal	216	0.352562	1.8986	7.56354e-08	3.31397e-06	2.38313e-06	6202	tags=67%; list=44%; signal=38%	HSPA1A/SQSTM1/EPAS1/HSPA1B/DNAJA1/HSP90AA1/HSP90AB1/SMAD7/TICAM1/UBB/SIAH2/MAD2L2/ABL1/SPRY2/VCP/SAE1/TRIB3/CDC20/TSPO/PHF23/UBE2S/PEF1/AIMP2/RELA/ANGPT1/LIMK1/UBQLN1/HSPBP1/AMER1/PTTG1IP/GTPBP4/DAXX/CHP1/NPM1/COPS3/GNL3L/UBE2L3/AKT1/PLAA/ZC3H12A/TOLLIP/CUL3/RPS15/UBXN1/UBXN2A/PIAS4/UBE2V2/RNF111/HIF1A/MAPK9/DCUN1D5/BAG5/UBR5/PINK1/RPS3/CBLB/XIAP/ATG5/FBXO33/OTUD4/PINX1/DDX3X/TRIP12/KDM1A/UBA2/UB…
GO:0043488	regulation of mRNA stability	142	0.353003	1.80677	8.60729e-05	0.00131608	0.000946417	5471	tags=62%; list=39%; signal=38%	RBM38/LARP1/TRAF3IP2/AGO2/CNOT6L/UPF1/ZFP36L1/TBRG4/TUT7/IGF2BP1/KHSRP/NPM1/YTHDF1/PDE12/MAPKAPK2/AKT1/FASTKD2/PABPC4/PRKCD/IGF2BP3/TENT4B/POLR2D/PATL1/ZC3H12A/YBX1/CNOT4/ZC3H14/LARP4B/METTL16/ROCK2/FASTKD5/TRAF2/IGF2BP2/CNOT9/DHX9/HNRNPA0/TENT5A/CNOT10/FASTKD1/HNRNPC/ELAVL1/MEX3D/YTHDF3/THRAP3/POLR2G/MYD88/YTHDF2/HNRNPU/CNOT1/EXOSC2/TRIM71/PUM1/RBM10/TNKS1BP1/DCP1A/PNPT1/HNRNPM/ALKBH5/GIGYF2/PUM…
GO:0003205	cardiac chamber development	107	0.353032	1.73097	0.000276122	0.00340355	0.00244755	2458	tags=34%; list=17%; signal=28%	TBX2/SMAD6/TBX20/FZD1/MSX2/SMAD7/ADAMTS1/SMARCD3/GJA5/NOTCH1/TBX3/SMO/ZBTB14/TGFBR3/FOXC1/NOS3/SRF/TNNC1/ZMPSTE24/CHD7/SMAD4/FGFRL1/FRS2/TP53/DCTN5/MED1/HECTD1/LUZP1/TBX1/TGFBR2/SUFU/NDST1/HIF1A/PLXND1/GREB1L/ACVR1
GO:0008406	gonad development	132	0.353225	1.80857	7.04727e-05	0.0011383	0.000818569	1438	tags=25%; list=10%; signal=23%	CYP19A1/BCL2/CGA/BCL2L11/RARA/RDH10/ADAMTS1/UBB/TEX19/FOXL2/ARID5B/TFAP2C/SPATA2/CEBPB/ATN1/SOD1/CBL/FST/DHX37/HSD17B4/SIX4/FOXC1/SIRT1/NOS3/SF1/TBC1D20/RNF38/ZFP42/SGPL1/STAT5B/TAF4/TIPARP/SMAD4
GO:0043523	regulation of neuron apoptotic process	134	0.353752	1.82297	4.49548e-05	0.00080272	0.000577249	2612	tags=35%; list=19%; signal=29%	HMOX1/NQO1/GCLM/BCL2/BCL2L11/TYRO3/HSP90AB1/G6PD/ATF4/CEBPB/CDC34/ABL1/SOD1/AKT1S1/AMBRA1/HDGF/SET/NTF4/APOE/SIX4/RETREG1/MAP2K4/ANGPT1/ERBB3/AARS1/BRAF/ZPR1/FOXB1/DNAJC5/SOD2/TP53/CRLF1/PRNP/FOXO3/MAP2K7/CPEB4/MCL1/HIF1A/AIFM1/PLXND1/HIPK2/PINK1/PRKCI/MAP3K11/UBE2M/CASP3/LGMN
GO:0071453	cellular response to oxygen levels	122	0.354189	1.77597	0.00013063	0.00184083	0.00132377	2721	tags=37%; list=19%; signal=30%	HMOX1/BCL2/EPAS1/JUND/MIEF1/ATF4/CPEB2/SLC9A1/CBL/NOTCH1/DDAH1/ZFP36L1/SIRT1/PDK3/UBQLN1/ADO/TIGAR/ATP6V0D1/AJUBA/NFE2L2/CCNA2/SDHD/TP53/AKT1/ACAA2/TMBIM6/ATP6AP1/IRAK1/LMNA/FOXO3/MLST8/CPEB4/ROCK2/PHB2/HIF1A/AIFM1/PIK3CB/HIPK2/PINK1/TBL2/MTOR/SUV39H2/SLC29A1/PPARD/USP19
GO:0071496	cellular response to external stimulus	229	0.354583	1.93351	3.69886e-08	1.72195e-06	1.23828e-06	3917	tags=44%; list=28%; signal=32%	HMOX1/PLIN2/PIM1/BCL2/HSPA8/SLC38A3/BAG3/PRR5/TLE5/LTBR/XBP1/EIF4G1/ATF4/SLC9A1/WIPI1/CBL/AMBRA1/CDKN1A/TNFRSF1A/GABARAPL1/RRAGC/PPP1R9B/BHLHA15/UCP2/SIRT1/KLF10/ATF3/MAP2K4/SRF/DAP/CNN2/DCTPP1/NFE2L2/FOSL1/TP53/SEH1L/RIPOR1/MED1/MAPKAP1/NUAK2/PDK2/SH3GLB1/GADD45A/SESN3/EIF2S1/PLIN3/ZC3H12A/FOXO3/MLST8/JMY/CPEB4/SP1/EHMT2/MAP3K5/MTPN/GLRX2/LARS1/AIFM1/SLC7A5/TBL2/MTOR/RXRA/SNW1/ATG5/SLC39A4/PPARA…
GO:2000112	regulation of cellular macromolecule biosynthetic process	407	0.354959	2.02134	1e-10	1.06408e-08	7.65199e-09	4132	tags=47%; list=29%; signal=34%	SLC6A9/DIO2/BCL2/MSI1/IRS2/NGRN/RARA/SHMT2/LARP1/PXYLP1/MPV17L2/NOLC1/LARP4/EIF4G1/ATF4/AGO2/HBEGF/CPEB2/CNOT6L/SERP1/EPRS1/EIF5A/UPF1/ZFP36L1/TCOF1/CAPRIN1/EIF6/EIF4EBP1/ERBB2/PA2G4/BZW2/GSPT1/ABCE1/ZNF598/EIF1/PELO/POLDIP3/DNAJC3/ACO1/CCR7/ITM2C/CNBP/AARS1/EIF5/TUT7/ETF1/NCL/AATF/EEF2/EIF4E/EIF2S3B/IGF2BP1/PYM1/CASC3/KHSRP/ABCB10/NSUN5/DPH1/CHP1/NPM1/YTHDF1/NGDN/PDE12/EIF5B/OGFOD1/AKT1/FASTKD2/…
GO:0062197	cellular response to chemical stress	251	0.355131	1.93161	1.10319e-08	5.86943e-07	4.22081e-07	3675	tags=41%; list=26%; signal=31%	HMOX1/NQO1/HSPA1A/PPARGC1B/BCL2/PPIF/EPAS1/GSR/HSPA1B/DNAJA1/G6PD/FZD1/ERN1/ATF4/GFER/CPEB2/ABL1/CAT/SOD1/NET1/KEAP1/AKR1B1/ZFP36L1/LETM1/ARHGEF2/TSPO/SIRT1/NOS3/VKORC1L1/RELA/ATP13A2/AGAP3/UBQLN1/PRDX1/CAB39/GPR37/STAU1/HSF1/ARL6IP5/HTRA2/SERPINB6/NFE2L2/SOD2/TP53/MMP2/MAPKAP1/ZNF622/AKT1/PDK2/PKD2/PRKCD/ZNF277/REST/EIF2S1/ZC3H12A/FOXO3/MLST8/MAP3K5/VRK2/STK39/MCL1/HIF1A/FBXO7/GSKIP/PML/GLRX2/AI…
GO:0018393	internal peptidyl-lysine acetylation	159	0.355496	1.83553	2.60784e-05	0.000516391	0.000371345	4201	tags=43%; list=30%; signal=31%	DDX21/JADE3/NAA60/NCOA3/NAA50/TAF5L/SET/JADE2/SIRT1/BEND3/ATXN7L3/TAF12/HCFC1/BRPF1/TADA2B/TAF4/ZMPSTE24/BAZ1B/GTF3C4/ACTB/USP22/SMAD4/THAP7/MBD3/PWWP2B/BRD1/MRGBP/MSL2/CREBBP/MLLT1/MCRS1/ATG5/TRIM16/SGF29/CTCF/WBP2/NOC2L/KAT7/SF3B5/MORF4L1/CLOCK/CHEK1/SF3B3/PAX6/TADA1/NCOA1/EP300/POLE3/BRPF3/EP400/SIN3A/ATXN7/DR1/BAG6/SMARCA5/SMARCB1/GATA2/GATA3/TRRAP/KANSL3/KAT5/MEAF6/TAF5/TAF6L/PER1/GLYR1/PARK…
GO:0071248	cellular response to metal ion	116	0.356261	1.75596	0.000240519	0.00303648	0.00218358	1746	tags=28%; list=12%; signal=24%	HMOX1/MT2A/NQO1/MT1E/MT1F/ADCY1/MT1X/PPIF/JUND/SYT7/CARF/RASGRP2/FOSB/ITPKA/ATF4/SOD1/TSPO/JUNB/ATP13A2/ITPKC/BRAF/HSF1/TIGAR/HSD17B1/DAXX/MTF1/CEBPA/NFE2L2/AKT1/PRNP/SERPINF1/PKD2
GO:0043484	regulation of RNA splicing	158	0.356588	1.83801	5.24244e-06	0.000143864	0.000103455	4686	tags=51%; list=33%; signal=34%	HSPA1A/RBM38/HSPA8/ILDR2/ERN1/TAF5L/SF3B4/SF1/ATXN7L3/TAF12/RBM15B/ZPR1/NCL/PUF60/TADA2B/GRSF1/HNRNPF/USP22/NPM1/NUP98/PTBP1/WDR77/QKI/PRMT5/TMBIM6/CDK12/POLR2A/REST/RBM42/METTL16/RNPS1/RBM22/DAZAP1/RBM8A/RRP1B/RBM23/SNW1/RPS26/HNRNPH2/RAVER1/SGF29/SLC38A2/SON/ZBTB7A/PRPF19/THRAP3/SF3B5/KHDRBS1/HNRNPU/ESRP1/SF3B3/HNRNPL/TADA1/SRRM1/RBM10/U2AF2/ATXN7/SMU1/SRSF2/RPS13/JMJD6/MAGOH/PRDX6/TRRAP/PQBP1/…
GO:0015980	energy derivation by oxidation of organic compounds	251	0.356992	1.94173	8.63892e-09	4.79184e-07	3.44589e-07	5191	tags=55%; list=37%; signal=35%	PHLDA2/PPIF/IRS2/OPN3/SHMT2/IDH3A/IFNLR1/CCNB1/ETFA/VCP/CAT/GABARAPL1/ATP5F1D/PRELID1/SLC25A33/NOA1/KHK/SLC25A18/ACO1/TIGAR/CBFA2T3/NDUFA12/GYG1/SLC25A25/CYCS/MDH2/ETFDH/SDHB/PDE12/COX10/SOD2/NDUFAF1/SDHD/TP53/UQCRFS1/COX6A1/AKT1/DLAT/DYRK2/NDUFB9/PTGES3/COQ10B/OGDHL/COX6B1/ATP5F1B/ACO2/NDUFAB1/COX5A/GHITM/PHKG2/CYC1/CHCHD10/SLC25A13/HIF1A/SDHAF4/PPP1R3D/NDUFB10/PINK1/DLST/STK40/UQCRQ/COA6/NDUFS1…
GO:0090501	RNA phosphodiester bond hydrolysis	128	0.357097	1.8091	8.96815e-05	0.00135536	0.000974662	3481	tags=41%; list=25%; signal=31%	RRS1/ZC3H12C/NOB1/FIP1L1/ERN1/UTP20/CSTF2T/ISG20L2/AGO2/CNOT6L/EXOSC4/EXO1/RPP25/RCL1/RPP14/RPP40/SND1/RRP36/POP7/RPP30/PDE12/NOL9/TBL3/USB1/NHP2/ABT1/POLRMT/RPP38/FEN1/PPP1R8/ZC3H12A/TSR1/POLR3K/CSTF2/RNASEH1/POLR2I/BOP1/TOE1/BMS1/NOP9/TSEN34/UTP23/CPSF2/TRIR/ERI3/CNOT1/EXOSC2/ERI1/CPSF6/XRN2/CPSF4/NOP14/FCF1
GO:2001020	regulation of response to DNA damage stimulus	284	0.357675	1.98744	3.26119e-10	3.0364e-08	2.18352e-08	4724	tags=45%; list=33%; signal=31%	BCL7A/BCL2/SMARCD3/SHLD1/SNAI1/MAD2L2/CEBPG/ABL1/TRIM28/H2AX/TAF5L/DPF2/TERF2/SIRT1/CYREN/ATXN7L3/TAF12/FEM1B/HSF1/MAP3K20/TIGAR/NACC2/PTTG1IP/TTI2/TADA2B/TAF4/ZMPSTE24/BAZ1B/ACTB/UBQLN4/SPIRE1/USP22/NPM1/COPS3/TP53/KLHL15/YJU2/MSX1/ARID2/WDR76/SKIL/PRKCD/RFWD3/CLU/SMARCC1/BRCC3/THOC5/MRGBP/SPRED1/SPRED2/YY1/PPP1R10/PIAS4/AUNIP/UBE2V2/MCL1/PML/SMARCD2/CUL4A/DHX9/UBR5/ARID1A/SMARCA4/RPS3/CCDC117/M…
GO:0070646	protein modification by small protein removal	140	0.357989	1.82806	2.17639e-05	0.000443269	0.000318762	5755	tags=60%; list=41%; signal=36%	SHMT2/EPOP/SPATA2/VCP/TAF5L/ZRANB1/ATXN7L3/TAF12/TADA2B/TAF4/USP39/SENP1/USP22/COPS3/USP5/HINT1/BRCC3/ZC3H12A/USP3/UBXN1/USP7/OTUD3/USP27X/USP46/USP36/OTUD4/USP19/SGF29/PSMD14/USP25/SF3B5/SF3B3/USP38/SART3/TADA1/NOP53/TANK/USP9X/ATXN7/GPS1/ABRAXAS2/TRRAP/OTUD5/USP42/USP12/TAF5/BAP1/TAF6L/PARK7/USPL1/TAF9/USP31/EIF3F/COPS2/DESI2/WDR48/KAT2A/TOR1A/MINDY3/USP10/USP14/USP24/OTULIN/DESI1/USP32/OTUD1/U…
GO:0034614	cellular response to reactive oxygen species	109	0.358664	1.76545	0.000246614	0.00308356	0.00221744	3308	tags=37%; list=23%; signal=28%	NQO1/PPARGC1B/PPIF/ERN1/ABL1/CAT/SOD1/NET1/SIRT1/NOS3/RELA/AGAP3/PRDX1/GPR37/HSF1/NFE2L2/SOD2/MMP2/AKT1/PDK2/PKD2/PRKCD/ZNF277/FOXO3/MAP3K5/GLRX2/AIFM1/MAPK9/PINK1/RPS3/HDAC2/PCNA/FXN/RACK1/PYCR1/PRDX2/MAPK1/CHUK/SIGMAR1/PAWR
GO:0015931	nucleobase-containing compound transport	186	0.35891	1.89686	4.4925e-07	1.64957e-05	1.18623e-05	4528	tags=50%; list=32%; signal=34%	PEG10/XPOT/NUP153/NOL6/SLC29A4/NUP155/POM121C/FYTTD1/UPF1/ZFP36L1/SLC25A33/POLDIP3/MVP/AHCTF1/RBM15B/HSF1/SLC25A25/SMG7/POM121/ALYREF/IGF2BP1/CASC3/KHSRP/NPM1/NUP98/SEH1L/SLC19A1/RAN/NXT1/XPO5/MRPL18/QKI/SLC25A5/BICD2/RAE1/IGF2BP3/NDC1/SLC35A4/NUP62/THOC5/POLR2D/YBX1/TGFBR2/ATXN2/RANBP2/IGF2BP2/MYO1C/DHX9/RBM8A/LRPPRC/PHAX/SLC29A1/SLBP/TST/NUP37/NUP210/SETD2/ZC3H3/SLC35B1/KPNB1/SMG5/NUP93/AKAP8L/…
GO:0061013	regulation of mRNA catabolic process	154	0.359075	1.8649	1.36031e-05	0.000300535	0.00021612	5471	tags=62%; list=39%; signal=38%	RBM38/LARP1/TRAF3IP2/AGO2/CNOT6L/UPF1/ZFP36L1/TBRG4/TUT7/HNRNPAB/IGF2BP1/CASC3/KHSRP/NPM1/YTHDF1/PDE12/MAPKAPK2/AKT1/FASTKD2/PABPC4/PRKCD/IGF2BP3/TENT4B/POLR2D/PATL1/ZC3H12A/YBX1/CNOT4/ZC3H14/DHX34/LARP4B/METTL16/ROCK2/FASTKD5/TRAF2/IGF2BP2/CNOT9/DHX9/RBM8A/HNRNPA0/TENT5A/CNOT10/FASTKD1/HNRNPC/ELAVL1/MEX3D/YTHDF3/THRAP3/POLR2G/GTPBP1/MYD88/YTHDF2/HNRNPU/CNOT1/EXOSC2/TRIM71/PUM1/RBM10/TNKS1BP1/DCP…
GO:0045137	development of primary sexual characteristics	134	0.359528	1.85273	3.13037e-05	0.000597867	0.000429936	1438	tags=25%; list=10%; signal=23%	CYP19A1/BCL2/CGA/BCL2L11/RARA/RDH10/ADAMTS1/UBB/TEX19/CBX2/FOXL2/ARID5B/TFAP2C/SPATA2/CEBPB/ATN1/SOD1/CBL/FST/DHX37/HSD17B4/SIX4/FOXC1/SIRT1/NOS3/SF1/TBC1D20/RNF38/ZFP42/SGPL1/STAT5B/TAF4/TIPARP/SMAD4
GO:0043524	negative regulation of neuron apoptotic process	90	0.359563	1.69519	0.000982246	0.00909668	0.00654157	2959	tags=38%; list=21%; signal=30%	HMOX1/GCLM/BCL2/TYRO3/HSP90AB1/CEBPB/SOD1/AMBRA1/HDGF/SET/NTF4/APOE/SIX4/RETREG1/MAP2K4/ANGPT1/ERBB3/AARS1/BRAF/ZPR1/FOXB1/DNAJC5/SOD2/CRLF1/CPEB4/HIF1A/PLXND1/HIPK2/PINK1/PRKCI/LGMN/VPS54/STXBP1/THAP11
GO:0009895	negative regulation of catabolic process	256	0.35975	1.98327	2.544e-09	1.67904e-07	1.20743e-07	3624	tags=44%; list=26%; signal=33%	HMOX1/NQO1/LZTS1/BCL2/RBM38/APOA2/MAP1A/HSP90AB1/LARP1/FOXK1/TRAF3IP2/EIF4G1/MAGEA6/MAD2L2/CYP51A1/AZIN1/RYBP/TSPO/PHF23/SGTA/ACACB/POLDIP2/DKC1/RELA/ATP13A2/TIGAR/CBFA2T3/APOC1/HNRNPAB/IGF2BP1/DAP/MAGEA3/PSMF1/PDCL3/UBQLN4/KDM4A/SMAD4/SDCBP/TP53/MAPKAPK2/FOXK2/MTMR2/AKT1/ETFBKMT/FURIN/IGF2BP3/SMARCC1/SMCR8/TENT4B/NPC1/YBX1/RILP/MLST8/UBXN1/DHX34/USP7/LARP4B/METTL16/EHMT2/EIF4G2/SUFU/TRAF2/DFFA/M…
GO:0036503	ERAD pathway	100	0.359956	1.75074	0.000704559	0.00709183	0.00509985	5135	tags=53%; list=36%; signal=34%	MAN1A1/XBP1/UBXN8/VCP/ECPAS/SGTA/BCAP31/DNAJB9/CLGN/UBQLN1/CANX/AMFR/NFE2L2/UBAC2/FAF2/RNFT2/UBQLN2/ATF6/UBXN1/FOXRED2/FAF1/DNAJB12/STT3B/SGTB/RNF103/USP19/USP25/RNF5/HM13/RNF139/DNAJB14/SELENOS/SDF2L1/BAG6/EDEM3/UBE2G2/AUP1/UBE4B/TMUB1/UGGT1/UBE2J2/PSMC6/TOR1A/UBE4A/UFD1/DNAJC10/ERLIN1/USP14/DERL1/SEC61B/RNF185/WFS1/ERLEC1
GO:0034248	regulation of cellular amide metabolic process	396	0.360959	2.05211	1e-10	1.06408e-08	7.65199e-09	4132	tags=48%; list=29%; signal=35%	DIO2/MSI1/BIN1/NGRN/RARA/SHMT2/LARP1/MPV17L2/NOLC1/LARP4/EIF4G1/ATF4/AGO2/CPEB2/CNOT6L/SERP1/EPRS1/EIF5A/UPF1/ZFP36L1/TCOF1/CAPRIN1/EIF6/EIF4EBP1/ERBB2/PA2G4/BZW2/GSPT1/APOE/ABCE1/ZNF598/EIF1/PELO/POLDIP3/DNAJC3/PDK3/RELA/ACO1/CNBP/AARS1/EIF5/TIGAR/TUT7/ETF1/NCL/EEF2/EIF4E/EIF2S3B/IGF2BP1/PYM1/CASC3/KHSRP/NSUN5/DPH1/NFE2L2/NPM1/YTHDF1/NGDN/PDE12/TP53/EIF5B/SAMD8/OGFOD1/AKT1/FASTKD2/PRNP/EIF3B/PDK…
GO:0022900	electron transport chain	132	0.362188	1.85446	3.73852e-05	0.000696167	0.000500625	5384	tags=58%; list=38%; signal=36%	CYP19A1/FDX1/GSR/PHGDH/CCNB1/ETFA/NQO2/AKR1B1/ME2/SLC25A18/CIAPIN1/NDUFA12/CYCS/ETFDH/SDHB/SOD2/NDUFAF1/SDHD/UQCRFS1/COX6A1/NDUFB9/COX6B1/NDUFAB1/COX5A/GHITM/CYC1/SLC25A13/GLRX2/ENOX2/NDUFB10/PINK1/AOC2/UQCRQ/COA6/NDUFS1/NDUFS8/COX7A2L/SDHAF2/THAP11/CHCHD2/COX4I1/DNAJC15/CYBA/NDUFA9/COX5B/UQCR11/NDUFS3/UQCRC2/COX8A/PUM2/ALDH4A1/UQCRH/NDUFC2/NDUFB7/PARK7/SDHC/UQCR10/NDUFS5/UQCRHL/AFG1L/NDUFA8/NDUF…
GO:0048024	regulation of mRNA splicing; via spliceosome	92	0.362866	1.72847	0.000446356	0.00500495	0.00359914	4636	tags=50%; list=33%; signal=34%	RBM38/HSPA8/SF3B4/SF1/RBM15B/NCL/PUF60/NPM1/NUP98/PTBP1/WDR77/QKI/PRMT5/REST/RBM42/METTL16/RNPS1/DAZAP1/RBM8A/RBM23/SNW1/RAVER1/SON/ZBTB7A/PRPF19/THRAP3/KHDRBS1/HNRNPU/HNRNPL/SRRM1/RBM10/U2AF2/SMU1/SRSF2/JMJD6/MAGOH/PRDX6/NCBP1/SRSF3/HNRNPA1/HNRNPK/WTAP/SNRNP70/SRPK2/SAP18/C1QBP
GO:0045732	positive regulation of protein catabolic process	171	0.36357	1.90205	1.40377e-06	4.60743e-05	3.31328e-05	5084	tags=51%; list=36%; signal=33%	HSPA1A/HSPA1B/TNFRSF1B/HSP90AA1/SMAD7/RDX/VCP/KEAP1/TRIB3/CDC20/NSF/SGTA/BCAP31/APOE/PACSIN3/UBQLN1/HSPBP1/AMER1/RGMA/CBFA2T3/CEBPA/TIPARP/NFE2L2/USP5/HECTD1/AKT1/RAD23A/NKD1/FURIN/RNFT2/UBQLN2/CLU/RAB7A/NUB1/RILP/SH3RF1/FAF1/FBXO11/EZR/MAPK9/RNF19B/DDRGK1/PSMC4/RNF14/CBLB/OAZ1/CSNK1A1/RACK1/CSNK2A1/AURKA/UBR3/PSMC3/CD81/SIRT6/MDM2/ARIH2/RNF40/NOP53/ADAM8/GSK3A/PSMD10/BAG6/NRDC/PSMC5/STX5/DDB1/VP…
GO:0050684	regulation of mRNA processing	120	0.364275	1.81679	6.58551e-05	0.00107978	0.000776485	5881	tags=64%; list=42%; signal=38%	RBM38/HSPA8/ZFP36L1/SF3B4/SF1/RBM15B/HSF1/NCL/PUF60/NPM1/NUP98/PTBP1/WDR77/QKI/PRMT5/REST/ZC3H14/RBM42/METTL16/RNPS1/DAZAP1/DHX9/RBM8A/AHCYL1/SNRPA/RBM23/SNW1/RAVER1/SON/ZBTB7A/ZC3H3/PRPF19/THRAP3/KHDRBS1/HNRNPU/HNRNPL/SUPT6H/CPSF6/SRRM1/RBM10/CDK11B/U2AF2/SAFB/SMU1/SRSF2/JMJD6/MAGOH/PRDX6/CDK9/NCBP1/SRSF3/DHX36/HNRNPA1/HNRNPK/IWS1/WTAP/PTCD2/SNRNP70/SRPK2/SAP18/C1QBP/NUDT21/FXR2/PAPOLA/MBNL3/SRS…
GO:0002440	production of molecular mediator of immune response	129	0.365238	1.86366	2.80087e-05	0.000538883	0.000387519	3288	tags=34%; list=23%; signal=26%	HMOX1/TMIGD2/APOA2/TNFRSF1B/DDX21/SMAD7/TICAM1/XBP1/TRAF3IP2/SHLD1/MAD2L2/HSPD1/NHEJ1/EXO1/EXOSC6/UNG/SIRT1/DNAJB9/CYREN/ANGPT1/HLA-DPA1/MAPKAPK2/SEMA7A/SWAP70/TMBIM6/YY1/PHB2/TRAF2/F2RL1/HLA-E/SLC7A5/TFRC/BST2/PRKCZ/ATG5/LITAF/MYD88/RIF1/CD81/RNF168/SUPT6H/SLC15A4/TCF3/HK1
GO:0031056	regulation of histone modification	144	0.365272	1.87504	8.92937e-06	0.000220653	0.000158675	4153	tags=44%; list=29%; signal=31%	SETD7/JDP2/DDX21/SKI/SET/SIRT1/PRKD2/HCFC1/BRD4/ZBTB7B/TADA2B/ZMPSTE24/BAZ1B/KDM4A/SMAD4/THAP7/TP53/PWWP2B/LMNA/EHMT2/UBR5/PINK1/AKAP8/RTF1/MCRS1/SNW1/ATG5/CTR9/SGF29/ZNF304/CTCF/WBP2/NOC2L/KAT7/TRIP12/KDM1A/AKAP8L/CHEK1/RIF1/SUPT6H/PARG/SART3/UBE2B/BCOR/SIN3A/C6orf89/DR1/CAMK2D/SMARCA5/SMARCB1/NIPBL/GATA2/GATA3/KANSL3/H1-5/RRP8/CDK9/SUV39H1/KDM5A/NELFA/GLYR1/ING2/PARK7
GO:0051053	negative regulation of DNA metabolic process	121	0.365311	1.82102	6.62942e-05	0.00108357	0.000779211	4744	tags=45%; list=34%; signal=30%	ACVRL1/SHLD1/MAD2L2/CDC6/TRIM28/CDKN1A/CDT1/TERF2/CYREN/TNKS2/HSF1/GTPBP4/UBQLN4/MEN1/TP53/KLHL15/GNL3L/TENT4B/AUNIP/DFFA/UBR5/RPS3/NIBAN2/HNRNPC/PINX1/TRIP12/HNRNPU/CHEK1/RIF1/TTF1/PDS5A/WAPL/GMNN/SHLD3/TSPYL2/H1-4/GATA3/SUB1/H1-5/XRCC5/S100A11/BMPR2/NAT10/RNF169/ERCC4/ZNF830/SRC/DNAJC2/HNRNPA1/CDAN1/ACD/DONSON/TFIP11/NDFIP1
GO:0043393	regulation of protein binding	141	0.365386	1.86201	1.50169e-05	0.000321127	0.000230928	3474	tags=38%; list=25%; signal=29%	MAPRE3/PHLDA2/HOPX/HSP90AB1/TLE5/TICAM1/SMARCD3/ABL1/ID1/TRIB3/CDKN1A/TGFBR3/APOE/POLDIP2/ANGPT1/AMFR/HSF1/RGMA/CRK/MAPRE1/ACTB/MEN1/PEX14/RAPGEF2/PPP2CB/HDAC5/RAN/GNL3L/AKT1/TMBIM6/PRKCD/MARK2/PLCL2/PLXND1/HIPK2/ATP2A2/CBLB/APP/PPARA/SPPL3/SYMPK/PPP2CA/RACK1/AURKA/PPP1CA/STYX/KDM1A/CTSZ/BTBD1/EP300/GTF2F1/NMD3/USP9X/FKBP1A
GO:0051147	regulation of muscle cell differentiation	87	0.366042	1.70781	0.000700709	0.00706672	0.0050818	3284	tags=45%; list=23%; signal=35%	BCL2/PRDM6/HOPX/RBM38/G6PD/XBP1/AKIRIN2/ID2/NID1/NOTCH1/FOXO4/BHLHA15/SIRT1/NLN/CTDP1/SRF/SMAD4/PTBP1/FRS2/TOMM70/SOD2/HDAC5/MSX1/TBX1/YBX1/YY1/RGS2/FZD7/CTH/MTOR/NIBAN2/PPARA/SUPT6H/ANKRD17/RBPMS2/MDM2/NFATC3/PARP2/EFNB2
GO:0032784	regulation of DNA-templated transcription elongation	96	0.366228	1.7698	0.000558744	0.00598212	0.00430184	5096	tags=50%; list=36%; signal=32%	CCNT1/INTS5/MED10/BRD4/ALYREF/PWWP2B/MED1/WDR43/CDK12/THOC5/ELL/EAF1/SUPT5H/INTS14/WDR82/INTS7/MED18/INTS10/HEXIM1/MED8/SUPT16H/KAT7/HNRNPU/RNF168/SUPT6H/SIRT6/GTF2F1/INTS12/MED9/MED16/CDK9/SCAF8/NELFA/MED14/NCBP1/ZC3H4/CCAR2/INTS4/NELFB/CDK13/TCERG1/MED29/RNF8/NELFE/MED22/EZH2/MED25/MED26
GO:0008380	RNA splicing	401	0.366464	2.08491	1e-10	1.06408e-08	7.65199e-09	5526	tags=59%; list=39%; signal=37%	HSPA1A/RBM38/HSPA8/ILDR2/ERN1/SCAF1/ISY1/RRAGC/TAF5L/PPP1R9B/PRPF4/SF3B4/RNU4-2/SF3A1/SF1/ATXN7L3/TAF12/RBM15B/SNRPB/ZPR1/GEMIN4/NCL/PUF60/TADA2B/ALYREF/DNAJC17/CASC3/KHSRP/AAR2/STRAP/GRSF1/USP39/HNRNPF/EFTUD2/USP22/NPM1/NUP98/SART1/PTBP1/WDR77/ESS2/TXNL4B/YJU2/SF3A3/QKI/USB1/LSM4/FAM98A/SRSF8/MTREX/PPIL1/PRMT5/TMBIM6/ECD/CDK12/POLR2A/PRPF31/PLRG1/REST/SNRPD1/THOC5/PRPF8/PPP1R8/PRPF6/SNRPB2/YBX1/…
GO:0000377	RNA splicing; via transesterification reactions with bulged adenosine as nucleophile	274	0.366542	2.01099	2.36802e-10	2.28646e-08	1.64423e-08	5526	tags=60%; list=39%; signal=37%	RBM38/HSPA8/ISY1/PRPF4/SF3B4/RNU4-2/SF3A1/SF1/RBM15B/SNRPB/GEMIN4/NCL/PUF60/ALYREF/DNAJC17/CASC3/AAR2/STRAP/USP39/HNRNPF/EFTUD2/NPM1/NUP98/SART1/PTBP1/WDR77/ESS2/TXNL4B/YJU2/SF3A3/QKI/LSM4/SRSF8/MTREX/PPIL1/PRMT5/PRPF31/PLRG1/REST/SNRPD1/PRPF8/PRPF6/SNRPB2/XAB2/GEMIN5/RBM42/SNU13/METTL16/RNPS1/AQR/SNRPD3/DDX23/SNRNP40/RNU4-1/RBM22/SF3A2/CWF19L2/DAZAP1/DHX9/RBM8A/GPKOW/SNRPC/SNRPA/BUD13/DDX20/PHF5…
GO:0000398	mRNA splicing; via spliceosome	274	0.366542	2.01099	2.36802e-10	2.28646e-08	1.64423e-08	5526	tags=60%; list=39%; signal=37%	RBM38/HSPA8/ISY1/PRPF4/SF3B4/RNU4-2/SF3A1/SF1/RBM15B/SNRPB/GEMIN4/NCL/PUF60/ALYREF/DNAJC17/CASC3/AAR2/STRAP/USP39/HNRNPF/EFTUD2/NPM1/NUP98/SART1/PTBP1/WDR77/ESS2/TXNL4B/YJU2/SF3A3/QKI/LSM4/SRSF8/MTREX/PPIL1/PRMT5/PRPF31/PLRG1/REST/SNRPD1/PRPF8/PRPF6/SNRPB2/XAB2/GEMIN5/RBM42/SNU13/METTL16/RNPS1/AQR/SNRPD3/DDX23/SNRNP40/RNU4-1/RBM22/SF3A2/CWF19L2/DAZAP1/DHX9/RBM8A/GPKOW/SNRPC/SNRPA/BUD13/DDX20/PHF5…
GO:0016573	histone acetylation	155	0.366574	1.89621	5.75288e-06	0.000155417	0.000111763	4201	tags=44%; list=30%; signal=31%	DDX21/JADE3/NAA60/NCOA3/NAA50/TAF5L/SET/JADE2/SIRT1/BEND3/ATXN7L3/TAF12/HCFC1/BRPF1/TADA2B/TAF4/ZMPSTE24/BAZ1B/GTF3C4/ACTB/USP22/SMAD4/THAP7/MBD3/PWWP2B/BRD1/MRGBP/MSL2/CREBBP/MLLT1/MCRS1/ATG5/TRIM16/SGF29/CTCF/WBP2/NOC2L/KAT7/SF3B5/MORF4L1/CLOCK/CHEK1/SF3B3/PAX6/TADA1/NCOA1/EP300/POLE3/BRPF3/EP400/SIN3A/ATXN7/DR1/SMARCA5/SMARCB1/GATA2/GATA3/TRRAP/KANSL3/KAT5/MEAF6/TAF5/TAF6L/PER1/GLYR1/PARK7/MSL…
GO:2000779	regulation of double-strand break repair	123	0.367172	1.84476	3.41405e-05	0.000644959	0.000463801	6525	tags=63%; list=46%; signal=34%	BCL7A/SMARCD3/SHLD1/MAD2L2/DPF2/CYREN/HSF1/ACTB/UBQLN4/SPIRE1/KLHL15/ARID2/SMARCC1/MRGBP/PIAS4/AUNIP/UBE2V2/PML/SMARCD2/UBR5/ARID1A/SMARCA4/SMARCD1/RAD51/SETD2/RPA2/ARID1B/TRIP12/MORF4L1/KDM1A/CHEK1/DPF1/SPIRE2/RIF1/SIRT6/PPP4C/EP400/ACTR2/SHLD3/SMARCB1/BCL7B/TRRAP/KAT5/PPP4R2/MEAF6/RNF169/PBRM1/HDGFL2/WDR48/UBE2N/TFIP11/RBBP8/VPS72/RUVBL2/TEX15/RUVBL1/MAGEF1/BRD7/PARPBP/PRKDC/TERF2IP/BCL7C/PPP4R…
GO:0016579	protein deubiquitination	122	0.367186	1.84113	4.95414e-05	0.0008816	0.000633973	5051	tags=53%; list=36%; signal=35%	SHMT2/EPOP/SPATA2/VCP/TAF5L/ZRANB1/ATXN7L3/TAF12/TADA2B/TAF4/USP39/USP22/USP5/BRCC3/ZC3H12A/USP3/UBXN1/USP7/OTUD3/USP27X/USP46/USP36/OTUD4/USP19/SGF29/PSMD14/USP25/SF3B5/SF3B3/USP38/SART3/TADA1/NOP53/TANK/USP9X/ATXN7/ABRAXAS2/TRRAP/OTUD5/USP42/USP12/TAF5/BAP1/TAF6L/PARK7/TAF9/USP31/EIF3F/DESI2/WDR48/KAT2A/MINDY3/USP10/USP14/USP24/OTULIN/USP32/OTUD1/UCHL5/VCPIP1/ITCH/USP16/USP37/JOSD1/BABAM2
GO:0032204	regulation of telomere maintenance	98	0.367298	1.77423	0.000316804	0.00380968	0.0027396	4675	tags=46%; list=33%; signal=31%	EID3/CCT3/UPF1/TCP1/TERF2/DKC1/TNKS2/CCT7/CCT6A/CCT5/CCT2/CCT4/GNL3L/PKIB/TENT4B/MAP2K7/USP7/YY1/CCT8/PPP1R10/PML/NAF1/NEK7/MCRS1/HNRNPC/SMG5/PINX1/HNRNPU/MAPK1/MAP3K4/SIRT6/INO80D/XRCC5/NAT10/GNL3/DHX36/ERCC4/NSMCE3/SRC/HNRNPA1/ACD/MAPK3/MYC/YLPM1/ACTR8
GO:0018394	peptidyl-lysine acetylation	168	0.367327	1.92568	1.86518e-06	5.9299e-05	4.26429e-05	4201	tags=44%; list=30%; signal=31%	DDX21/DIP2B/KLF15/JADE3/NAA60/NCOA3/NAA50/TAF5L/SET/JADE2/SIRT1/BEND3/ATXN7L3/TAF12/HCFC1/BRPF1/TADA2B/TAF4/ZMPSTE24/BAZ1B/GTF3C4/ACTB/USP22/SMAD4/THAP7/MBD3/PWWP2B/BRD1/MRGBP/MSL2/CREBBP/PML/MLLT1/MCRS1/ATG5/TRIM16/SGF29/HDAC2/CTCF/WBP2/NOC2L/KAT7/SF3B5/MORF4L1/CLOCK/CHEK1/SF3B3/SOX4/PAX6/TADA1/NCOA1/EP300/POLE3/BRPF3/EP400/SIN3A/ATXN7/DR1/BAG6/SMARCA5/SMARCB1/GATA2/GATA3/TRRAP/KANSL3/KAT5/MEAF6…
GO:0034976	response to endoplasmic reticulum stress	222	0.369191	2.00191	6.62864e-09	3.71631e-07	2.67246e-07	3118	tags=36%; list=22%; signal=29%	CREB3L3/HSPA1A/BCL2/BCL2L11/MAN1A1/CHAC1/XBP1/ERN1/UBXN8/EIF4G1/ATF4/CEBPB/ABL1/SERP1/VCP/TRIB3/ECPAS/GRINA/BHLHA15/SGTA/BCAP31/SIRT1/NRBF2/TMEM33/ATF3/DNAJB9/DNAJC3/CLGN/UBQLN1/CANX/AMFR/CREB3L2/MAGEA3/NFE2L2/PPP2CB/TP53/UBAC2/FAF2/TMCO1/RNFT2/TMBIM6/UBQLN2/ATF6/CLU/EIF2S1/NR1H2/LPCAT3/UBXN1/FOXRED2/FAF1/MAP3K5/DNAJB12/TRAF2/PML/STT3B/AIFM1/DDRGK1/CTH/ATP2A2/TBL2/SGTB/CREB3/FICD/NCK1/PTPN1/GORAS…
GO:0051052	regulation of DNA metabolic process	451	0.369346	2.13042	1e-10	1.06408e-08	7.65199e-09	5067	tags=51%; list=36%; signal=34%	ACVRL1/BCL7A/HSP90AA1/HSP90AB1/ID3/SMARCD3/JADE3/EID3/SHLD1/GFER/MAD2L2/CEBPG/CDC6/CCT3/TRIM28/H2AX/CDKN1A/UPF1/CDT1/TCP1/TAF5L/EXOSC6/GINS3/DPF2/JADE2/TERF2/SIRT1/DKC1/MCM2/CYREN/MAP2K4/PRKD2/ATXN7L3/TAF12/TNKS2/HSF1/TIGAR/GTPBP4/CCT7/TADA2B/ALYREF/HNRNPAB/TAF4/ZMPSTE24/CCT6A/KPNA2/CCT5/ACTB/UBQLN4/MEN1/SPIRE1/USP22/NPM1/CCNA2/CCT2/BAZ1A/TP53/KLHL15/MBD3/CCT4/GNL3L/AKT1/ORC5/ARID2/PTGES3/PKIB/PR…
GO:0009451	RNA modification	155	0.369772	1.91275	4.23097e-06	0.000119893	8.6217e-05	6422	tags=62%; list=46%; signal=34%	CTU1/PUSL1/TRMT61A/DIMT1/METTL1/YRDC/DKC1/EMG1/RPUSD2/RBM15B/MRM1/AARS1/RPUSD1/SNRPB/MRM3/MEPCE/HNRNPAB/KTI12/NSUN5/CBLL1/TFB2M/PUS3/NHP2/NOP10/SNRPD1/APOBEC3B/TRMT1/URM1/METTL16/SNRPD3/DUS2/NAF1/TRMO/DUS3L/ELP3/MOCS3/GON7/PUS1/TYW1/METTL2B/TRUB2/THUMPD1/FTSJ3/ZC3H13/QTRT2/HSD17B10/TRMT5/NSUN3/JMJD6/ALKBH5/TRMT6/NAT10/DPH3/METTL2A/TRMT112/WTAP/APOBEC2/GAR1/PUS7/TRMT12/NSUN2/TGS1/TSR3/FTO/BUD23/WD…
GO:0045739	positive regulation of DNA repair	117	0.370011	1.8251	6.76972e-05	0.00110304	0.000793215	5051	tags=50%; list=36%; signal=32%	BCL7A/SMARCD3/SHLD1/MAD2L2/CEBPG/TRIM28/H2AX/DPF2/SIRT1/TIGAR/ACTB/SPIRE1/ARID2/SMARCC1/BRCC3/MRGBP/YY1/PIAS4/UBE2V2/SMARCD2/DHX9/ARID1A/SMARCA4/RPS3/CCDC117/MCRS1/SMARCD1/PCNA/ARID1B/MORF4L1/DPF1/SPIRE2/RIF1/RNF168/SIRT6/INO80D/EP400/ACTR2/SHLD3/TMEM161A/SMARCB1/BCL7B/TRRAP/KAT5/MEAF6/PBRM1/HDGFL2/WDR48/HMGB1/UBE2N/ACTR8/EYA3/RNF8/RBBP8/UCHL5/VPS72/RUVBL2/BABAM2
GO:0040029	epigenetic regulation of gene expression	136	0.370084	1.89862	6.51171e-06	0.000173225	0.000124569	6272	tags=65%; list=44%; signal=36%	H3C12/BAHD1/TFAP2C/SAMD1/TRIM28/L3MBTL3/SIRT1/BEND3/RBM15B/SMYD5/PCGF5/PHF2/BAZ1A/MBD3/HDAC5/TASOR2/LMNA/MSL2/LMNB2/ARID1A/H3C10/MCRS1/SMARCD1/CTR9/SPTY2D1/ZNF304/ARID1B/CTCF/WBP2/KDM1A/HNRNPU/CHEK1/RIF1/SCMH1/SIRT6/TRIM27/EP300/POLE3/GSK3A/SIN3A/SUZ12/KLF2/SMARCA5/LRIF1/CENPV/KANSL3/RRP8/BAZ2A/H3-3A/SUV39H1/PPM1D/MTA1/MSL1/HMGB1/LMNB1/MBD2/CDYL/ATF7IP/H3-3B/MORC2/EZH2/VPS72/CDK2/H3C8/PHF8/ZNFX1/…
GO:0016575	histone deacetylation	90	0.370146	1.74509	0.000543347	0.00586545	0.00421794	4718	tags=53%; list=33%; signal=36%	HOPX/JDP2/SKI/GATAD2A/SIRT1/PRKD2/ZBTB7B/MTA2/TP53/MBD3/HDAC5/MIER2/RCOR1/REST/PINK1/AKAP8/BRMS1/GATAD2B/HDAC7/SGF29/HDAC2/MORF4L1/AKAP8L/CHD4/SIRT6/SIN3A/C6orf89/SIN3B/DR1/CAMK2D/SMARCA5/NIPBL/RRP8/BAZ2A/SUV39H1/KDM5A/PER1/TBL1XR1/ING2/MTA1/HDAC11/KAT2A/SUDS3/RCOR2/ZZZ3/TBL1Y/MTA3/MBD2
GO:0097193	intrinsic apoptotic signaling pathway	241	0.370299	2.02468	1.57117e-09	1.12221e-07	8.06997e-08	2938	tags=36%; list=21%; signal=29%	HMOX1/HSPA1A/BCL2/PPIF/BCL2L11/DNAJA1/TNFRSF1B/CHAC1/XBP1/UBB/ERN1/ATF4/SNAI1/CEBPB/ABL1/EIF5A/SOD1/TRIB3/CDKN1A/TNFRSF1A/GRINA/ARHGEF2/BCAP31/SIRT1/SLC9A3R1/RRN3/PLEKHF1/UBQLN1/NACC2/STYXL1/PTTG1IP/CYCS/ARL6IP5/HTRA2/MAGEA3/NFE2L2/DNM1L/HINT1/SOD2/TP53/MSX1/ZNF622/AKT1/DYRK2/PDK2/TMBIM6/SKIL/PRKCD/CLU/HIPK1/CUL3/PLAGL2/JMY/MAP3K5/PIAS4/TRAF2/MCL1/CUL1/HIF1A/GSKIP/PML/AIFM1/PIK3CB/HIPK2/CUL4A/BAG…
GO:0000375	RNA splicing; via transesterification reactions	278	0.370561	2.05527	1e-10	1.06408e-08	7.65199e-09	5526	tags=60%; list=39%; signal=37%	RBM38/HSPA8/ISY1/PRPF4/SF3B4/RNU4-2/SF3A1/SF1/RBM15B/SNRPB/GEMIN4/NCL/PUF60/ALYREF/DNAJC17/CASC3/KHSRP/AAR2/STRAP/USP39/HNRNPF/EFTUD2/NPM1/NUP98/SART1/PTBP1/WDR77/ESS2/TXNL4B/YJU2/SF3A3/QKI/LSM4/SRSF8/MTREX/PPIL1/PRMT5/PRPF31/PLRG1/REST/SNRPD1/PRPF8/PRPF6/SNRPB2/XAB2/GEMIN5/RBM42/SNU13/METTL16/RNPS1/MPHOSPH10/AQR/SNRPD3/DDX23/SNRNP40/RNU4-1/RBM22/SF3A2/CWF19L2/DAZAP1/DHX9/RBM8A/GPKOW/SNRPC/SNRPA/…
GO:1901215	negative regulation of neuron death	134	0.371915	1.91657	1.07789e-05	0.000250605	0.000180214	3090	tags=42%; list=22%; signal=33%	HMOX1/GCLM/BCL2/TNFRSF1B/TYRO3/HSP90AB1/FZD1/EIF4G1/ATF4/GFER/CEBPB/SOD1/CBL/AMBRA1/HDGF/SET/NTF4/APOE/SIX4/SIRT1/RETREG1/MAP2K4/ATP13A2/ANGPT1/ERBB3/AARS1/BRAF/HSF1/TIGAR/ZPR1/HTRA2/FOXB1/DNAJC5/SOD2/CRLF1/AKT1/SERPINF1/INPP5A/REST/CPEB4/TRAF2/HIF1A/FBXO7/PLXND1/HIPK2/PINK1/PRKCI/BTBD10/LGMN/PPARA/VPS54/RACK1/STXBP1/THAP11/SLC7A11/RHOA
GO:0036294	cellular response to decreased oxygen levels	111	0.374008	1.8403	6.48751e-05	0.00106706	0.000767342	2721	tags=39%; list=19%; signal=32%	HMOX1/BCL2/EPAS1/JUND/MIEF1/ATF4/CPEB2/SLC9A1/CBL/NOTCH1/DDAH1/ZFP36L1/SIRT1/PDK3/UBQLN1/ADO/TIGAR/AJUBA/NFE2L2/CCNA2/SDHD/TP53/AKT1/ACAA2/TMBIM6/IRAK1/LMNA/FOXO3/MLST8/CPEB4/ROCK2/PHB2/HIF1A/AIFM1/PIK3CB/HIPK2/PINK1/TBL2/MTOR/SUV39H2/SLC29A1/PPARD/USP19
GO:1903052	positive regulation of proteolysis involved in protein catabolic process	111	0.374052	1.84052	6.48751e-05	0.00106706	0.000767342	5306	tags=58%; list=38%; signal=36%	HSPA1A/HSPA1B/SMAD7/VCP/KEAP1/TRIB3/SMURF1/CDC20/SGTA/BCAP31/UBQLN1/HSPBP1/CBFA2T3/CEBPA/NFE2L2/USP5/HECTD1/AKT1/RAD23A/RNFT2/UBQLN2/CLU/NUB1/SH3RF1/MAPK9/RNF19B/DDRGK1/PSMC4/RNF14/CSNK1A1/RACK1/AURKA/RNF139/PSMC3/SIRT6/MDM2/ARIH2/RNF40/CTSC/NOP53/GSK3A/PSMD10/BAG6/PSMC5/CCDC22/PSMC1/MKRN2/FZR1/PSEN1/DVL1/SUMO2/PSMC6/AXIN2/ANKIB1/RNF144A/AGTPBP1/RCHY1/ELOB/RNF185/SUMO1/ZYG11B/PTEN/TRIB1/MAGEF1
GO:0006417	regulation of translation	351	0.374293	2.12267	1e-10	1.06408e-08	7.65199e-09	4132	tags=48%; list=29%; signal=35%	DIO2/MSI1/NGRN/RARA/SHMT2/LARP1/MPV17L2/NOLC1/LARP4/EIF4G1/ATF4/AGO2/CPEB2/CNOT6L/SERP1/EPRS1/EIF5A/UPF1/ZFP36L1/TCOF1/CAPRIN1/EIF6/EIF4EBP1/ERBB2/PA2G4/BZW2/GSPT1/ABCE1/ZNF598/EIF1/PELO/POLDIP3/DNAJC3/ACO1/CNBP/AARS1/EIF5/TUT7/ETF1/NCL/EEF2/EIF4E/EIF2S3B/IGF2BP1/PYM1/CASC3/KHSRP/NSUN5/DPH1/NPM1/YTHDF1/NGDN/PDE12/EIF5B/OGFOD1/AKT1/FASTKD2/EIF3B/QKI/DDX6/TACO1/DPH2/IGF2BP3/MRPS27/TENT4B/EIF2S1/POL…
GO:0043487	regulation of RNA stability	153	0.374949	1.94293	1.8237e-06	5.83361e-05	4.19505e-05	5471	tags=63%; list=39%; signal=39%	RBM38/TNFRSF1B/LARP1/TRAF3IP2/AGO2/CNOT6L/UPF1/ZFP36L1/TBRG4/DKC1/ZC3H18/TUT7/IGF2BP1/KHSRP/LIN28B/DDX49/NPM1/YTHDF1/PDE12/MAPKAPK2/AKT1/FASTKD2/PABPC4/PRKCD/IGF2BP3/TENT4B/POLR2D/PATL1/ZC3H12A/YBX1/CNOT4/ZC3H14/LARP4B/METTL16/ROCK2/FASTKD5/TRAF2/IGF2BP2/NAF1/CNOT9/DHX9/HNRNPA0/PHAX/TENT5A/CNOT10/FASTKD1/HNRNPC/ELAVL1/MEX3D/YTHDF3/THRAP3/POLR2G/MYD88/YTHDF2/HNRNPU/CNOT1/EXOSC2/TRIM71/PUM1/RBM10/T…
GO:0006397	mRNA processing	429	0.375365	2.14707	1e-10	1.06408e-08	7.65199e-09	5526	tags=59%; list=39%; signal=37%	RBM38/HSPA8/FIP1L1/ERN1/CSTF2T/SCAF1/CNOT6L/ISY1/ZFP36L1/TBRG4/PRPF4/SF3B4/RNU4-2/SF3A1/SF1/RPUSD2/RBM15B/HSF1/SNRPB/ZPR1/GEMIN4/NCL/PUF60/ALYREF/DNAJC17/CASC3/KHSRP/AAR2/STRAP/GRSF1/USP39/HNRNPF/EFTUD2/NPM1/NUP98/ZNF473/SART1/PTBP1/PDE12/WDR77/ESS2/TXNL4B/YJU2/SF3A3/QKI/LSM4/SRSF8/MTREX/PPIL1/PRMT5/ECD/CDK12/PRPF31/PLRG1/REST/TENT4B/SNRPD1/THOC5/POLR2D/PRPF8/PPP1R8/PRPF6/SNRPB2/YBX1/XAB2/GEMIN5/…
GO:0019080	viral gene expression	86	0.375447	1.74446	0.000613425	0.0063725	0.00458257	4485	tags=53%; list=32%; signal=37%	TFAP4/MGAT1/MGAT4B/CCNT1/CANX/CTDP1/MAN2A1/ST3GAL4/PTBP1/EIF3A/ST6GAL1/EIF3B/FURIN/CHD1/REST/SP1/PRMT1/DHX9/SMARCA4/NUCKS1/RRP1B/SNW1/ATG5/MOGS/CSNK1A1/EIF3D/HEXIM1/ST6GALNAC4/PSMC3/ST3GAL1/TRIM27/EP300/USF2/EIF3L/GSK3A/SMARCB1/ZNF639/CDK9/MGAT4A/TRIM11/MON1B/INPP5K/EIF3F/EIF3G/TARBP2/SPCS1
GO:0009060	aerobic respiration	162	0.375721	1.95987	5.33129e-07	1.90393e-05	1.36915e-05	5384	tags=60%; list=38%; signal=37%	PPIF/SHMT2/IDH3A/CCNB1/VCP/CAT/ATP5F1D/SLC25A33/ACO1/CBFA2T3/NDUFA12/CYCS/MDH2/SDHB/PDE12/COX10/NDUFAF1/SDHD/UQCRFS1/COX6A1/DLAT/NDUFB9/OGDHL/COX6B1/ATP5F1B/ACO2/NDUFAB1/COX5A/GHITM/CYC1/CHCHD10/HIF1A/NDUFB10/PINK1/DLST/UQCRQ/COA6/NDUFS1/FH/TRPV4/FXN/NDUFS8/STOML2/ARL2/ATP5PF/COX7A2L/SDHAF2/CHCHD2/COX4I1/DNAJC15/RHOA/NDUFA9/UQCC2/NOP53/COX5B/MRPS36/SUCLG1/CS/ABCD1/UQCR11/NDUFS3/ATPSCKMT/UQCRC2/CO…
GO:0006338	chromatin remodeling	300	0.376233	2.07726	1e-10	1.06408e-08	7.65199e-09	5075	tags=54%; list=36%; signal=35%	TSPY26P/BCL7A/SETD7/HMGA1/DDX21/SMARCD3/H3C12/BAHD1/GRWD1/NAA60/H2BC12/H4C12/SNAI1/GATAD2A/SAMD1/TRIM28/H2BC17/H2AX/L3MBTL3/H2BC14/H2BC21/SET/DPF2/SIRT1/H4C8/MCM2/BEND3/ANP32B/HCFC1/ASF1A/BRD4/TADA2B/H2BC18/DAXX/BAZ1B/CHD7/ACTB/PHF2/PADI4/KDM4A/NPM1/MTA2/BAZ1A/MBD3/HDAC5/H4C9/ACTR6/ARID2/CHD1/SMARCC1/LMNA/H2BC11/RAD54L2/NPM3/SSRP1/YY1/LMNB2/SMARCD2/H3C13/H2BC7/ARID1A/SMARCA4/MLLT1/TOP1/GATAD2B/H3…
GO:0034243	regulation of transcription elongation by RNA polymerase II	80	0.376352	1.74446	0.000740303	0.00726919	0.00522739	5096	tags=50%; list=36%; signal=32%	CCNT1/INTS5/MED10/BRD4/PWWP2B/MED1/WDR43/CDK12/ELL/EAF1/INTS14/INTS7/MED18/INTS10/HEXIM1/MED8/SUPT16H/HNRNPU/RNF168/SUPT6H/SIRT6/GTF2F1/INTS12/MED9/MED16/CDK9/NELFA/MED14/NCBP1/INTS4/NELFB/CDK13/TCERG1/MED29/RNF8/NELFE/MED22/EZH2/MED25/MED26
GO:0006605	protein targeting	270	0.376556	2.076	1e-10	1.06408e-08	7.65199e-09	4581	tags=51%; list=32%; signal=35%	HSPA8/STOM/MAN1A1/HSP90AA1/MON1A/BAG3/UBL4A/MIEF1/AP1S3/TOMM40/HOMER3/TIMM13/HSPD1/YWHAG/SAE1/SMURF1/HSPA4/TIMM44/TSPO/SEC61A1/ERBB2/SGTA/SRPRB/BCAP31/TOMM5/TOMM22/TIMM10B/SPCS2/SRPRA/TIMM22/TIMM29/PEX5/PEX6/GRPEL1/HTRA2/TIMM23/TIMM10/PEX14/CHP1/MICALL1/TIMM8A/SDCBP/TOMM70/SSR3/UBE2L3/AIP/GRPEL2/PRNP/TIMM9/ATG13/SH3GLB1/MFN2/SAMM50/CLU/RAB7A/FUT10/SSR1/VPS37B/TIMM50/SRP68/YWHAB/TAOK2/CHCHD4/ZDHHC…
GO:0045333	cellular respiration	195	0.376751	1.99511	3.80888e-08	1.75748e-06	1.26383e-06	5232	tags=57%; list=37%; signal=37%	PPIF/OPN3/SHMT2/IDH3A/IFNLR1/CCNB1/ETFA/VCP/CAT/ATP5F1D/PRELID1/SLC25A33/NOA1/SLC25A18/ACO1/CBFA2T3/NDUFA12/SLC25A25/CYCS/MDH2/ETFDH/SDHB/PDE12/COX10/SOD2/NDUFAF1/SDHD/UQCRFS1/COX6A1/DLAT/NDUFB9/COQ10B/OGDHL/COX6B1/ATP5F1B/ACO2/NDUFAB1/COX5A/GHITM/CYC1/CHCHD10/SLC25A13/HIF1A/SDHAF4/NDUFB10/PINK1/DLST/UQCRQ/COA6/NDUFS1/FH/TRPV4/FXN/NDUFS8/STOML2/ARL2/ATP5PF/COX7A2L/SDHAF2/CHCHD2/COX4I1/IFNAR1/DNAJ…
GO:0071772	response to BMP	98	0.377194	1.82203	0.000179472	0.00238109	0.00171228	1598	tags=28%; list=11%; signal=25%	ACVRL1/SMAD6/TBX20/HIVEP1/DLX3/DLX5/FZD1/MSX2/SKI/SMAD7/NBL1/NEO1/FAM83G/ABL1/NOTCH1/SMURF1/FST/TGFBR3/UBE2O/SPINT1/PELO/ZNF423/GDF15/RGMA/RGMB/SMAD4/MSX1
GO:0071773	cellular response to BMP stimulus	98	0.377194	1.82203	0.000179472	0.00238109	0.00171228	1598	tags=28%; list=11%; signal=25%	ACVRL1/SMAD6/TBX20/HIVEP1/DLX3/DLX5/FZD1/MSX2/SKI/SMAD7/NBL1/NEO1/FAM83G/ABL1/NOTCH1/SMURF1/FST/TGFBR3/UBE2O/SPINT1/PELO/ZNF423/GDF15/RGMA/RGMB/SMAD4/MSX1
GO:2001252	positive regulation of chromosome organization	101	0.377751	1.84362	0.000129782	0.00183383	0.00131874	6957	tags=74%; list=49%; signal=38%	MAD2L1BP/CCT3/TRIM28/CDT1/TCP1/TERF2/DKC1/TNKS2/CCT7/CCT6A/CCT5/CCT2/CCT4/PKIB/FEN1/MAP2K7/YY1/CCT8/PPP1R10/PML/NAF1/NEK7/MCRS1/ZNF304/MAPK1/MAP3K4/SIRT6/INO80D/SIN3A/XRCC5/KAT5/GNL3/DHX36/HNRNPA1/SMC2/ACD/MAPK3/ACTR8/ATF7IP/SSBP1/UCHL5/MORC2/RUVBL2/CDK2/RAD21/RUVBL1/MACROH2A1/AURKB/SETDB1/NCAPD2/HNRNPD/HNRNPA2B1/TERF2IP/TASOR/TPR/SFPQ/INO80/NABP2/PARN/ACTL6A/ATR/SMC4/PPHLN1/LIG4/TNKS/NCAPH/SLF2/…
GO:2001236	regulation of extrinsic apoptotic signaling pathway	105	0.378281	1.86192	4.44904e-05	0.000797158	0.000573249	2539	tags=32%; list=18%; signal=27%	HMOX1/HSPA1A/GCLM/BCL2/ITPRIP/HSPA1B/PEA15/LTBR/SIAH2/ARHGEF2/DEDD2/PSME3/ATF3/NOS3/RELA/FEM1B/ITM2C/HTRA2/GSTP1/AKT1/ICAM1/PAK2/SKIL/HYAL2/LMNA/SH3RF1/FAF1/TRAF2/MCL1/PML/PPP2R1A/ACVR1/PELI3/BIRC6
GO:0034250	positive regulation of cellular amide metabolic process	137	0.37847	1.93763	5.15399e-06	0.000142185	0.000102247	3521	tags=42%; list=25%; signal=32%	NGRN/LARP1/MPV17L2/LARP4/EIF4G1/SERP1/EIF5A/EIF6/ERBB2/POLDIP3/DNAJC3/RELA/CNBP/EEF2/EIF2S3B/IGF2BP1/PYM1/NSUN5/NFE2L2/NPM1/YTHDF1/FASTKD2/PRKCD/CLU/MRPS27/TENT4B/POLR2D/YBX1/SP1/LARP4B/ROCK2/RCC1L/DHX9/PINK1/MTOR/NCK1/CASP3/ELAVL1/YTHDF3/EIF3D/POLR2G/DDX3X/YTHDF2/KHDRBS1/HNRNPU/HNRNPL/RHOA/LARP1B/CDC123/SOX4/DHX29/UQCC2/PICALM/TRUB2/GSK3A/RPS4X/RPS9
GO:0006282	regulation of DNA repair	195	0.378533	2.00455	2.90605e-08	1.37747e-06	9.90561e-07	5062	tags=50%; list=36%; signal=33%	BCL7A/SMARCD3/SHLD1/MAD2L2/CEBPG/TRIM28/H2AX/TAF5L/DPF2/TERF2/SIRT1/CYREN/ATXN7L3/TAF12/HSF1/TIGAR/TADA2B/TAF4/ACTB/UBQLN4/SPIRE1/USP22/KLHL15/ARID2/SMARCC1/BRCC3/MRGBP/YY1/PIAS4/AUNIP/UBE2V2/PML/SMARCD2/CUL4A/DHX9/UBR5/ARID1A/SMARCA4/RPS3/CCDC117/MCRS1/SMARCD1/RAD51/SGF29/PCNA/SETD2/RPA2/ARID1B/KAT7/TRIP12/SF3B5/MORF4L1/KDM1A/CHEK1/DPF1/SF3B3/SPIRE2/RIF1/RNF168/PARG/SIRT6/TADA1/INO80D/PPP4C/EP40…
GO:0071216	cellular response to biotic stimulus	127	0.379922	1.92627	1.04746e-05	0.000244909	0.000176118	3611	tags=43%; list=26%; signal=33%	HMGCS2/BCL2L11/TNFRSF1B/RARA/CMPK2/MAP2K3/TICAM1/XBP1/GFER/CEBPB/ABL1/IRF8/NOTCH1/UPF1/TSPO/ASS1/NOS3/RELA/HSF1/TIGAR/ZMPSTE24/GSTP1/NFKBIB/TP53/AKT1/TMCO1/PLAA/SHPK/CYRIB/BCR/PRPF8/IRAK1/ZC3H12A/MAP2K7/MTDH/CDK19/SLC7A5/AKAP8/GIT1/PPARD/CTR9/LITAF/NR1D1/MYD88/PRDX2/MAPK1/RHOA/SELENOS/TNIP2/NOTCH2/EFNB2/HADHB/NFKBIL1/TXNIP/CDK4
GO:0034599	cellular response to oxidative stress	209	0.380049	2.04287	4.22817e-09	2.47704e-07	1.78128e-07	3675	tags=41%; list=26%; signal=31%	HMOX1/NQO1/HSPA1A/PPARGC1B/BCL2/PPIF/EPAS1/GSR/HSPA1B/G6PD/FZD1/ERN1/ATF4/GFER/CPEB2/ABL1/CAT/SOD1/NET1/KEAP1/SIRT1/NOS3/VKORC1L1/RELA/ATP13A2/AGAP3/UBQLN1/PRDX1/GPR37/STAU1/HSF1/ARL6IP5/HTRA2/NFE2L2/SOD2/TP53/MMP2/MAPKAP1/ZNF622/AKT1/PDK2/PKD2/PRKCD/ZNF277/REST/EIF2S1/ZC3H12A/FOXO3/MAP3K5/VRK2/MCL1/HIF1A/FBXO7/GSKIP/PML/GLRX2/AIFM1/MAPK9/BAG5/PINK1/RPS3/ATP2A2/HDAC2/PCNA/FXN/RACK1/ADNP2/PYCR1/PR…
GO:0006839	mitochondrial transport	160	0.380579	1.97826	8.79094e-07	3.03549e-05	2.18287e-05	4637	tags=52%; list=33%; signal=36%	HSPA1A/BCL2/PPIF/BCL2L11/CPT1A/HSP90AA1/BAG3/TOMM40/TIMM13/SLC9A1/HSPD1/SAE1/HSPA4/TIMM44/TSPO/BCAP31/SLC25A20/UCP2/TOMM5/TOMM22/TIMM10B/TIMM22/TIMM29/GRPEL1/HTRA2/TIMM23/ABCB10/TIMM10/SLC35F6/TIMM8A/TOMM70/TP53/UBE2L3/AIP/GRPEL2/TIMM9/ACAA2/ATG13/SH3GLB1/SLC25A5/MFN2/SAMM50/TIMM50/TMEM102/CHCHD10/CHCHD4/SLC25A13/FBXO7/AIFM1/PINK1/PARL/MOAP1/USP36/BAK1/HAX1/NAIF1/DNAJC15/MUL1/TOMM40L/ARIH2/PMPCA/…
GO:0031058	positive regulation of histone modification	83	0.38083	1.76936	0.000601776	0.00627532	0.00451269	4111	tags=45%; list=29%; signal=32%	JDP2/DDX21/SIRT1/PRKD2/HCFC1/BRD4/ZBTB7B/TADA2B/BAZ1B/SMAD4/TP53/LMNA/PINK1/AKAP8/RTF1/MCRS1/SNW1/CTR9/ZNF304/WBP2/KAT7/KDM1A/AKAP8L/RIF1/SART3/C6orf89/SMARCA5/SMARCB1/NIPBL/GATA3/KANSL3/H1-5/RRP8/SUV39H1/NELFA/GLYR1/ING2
GO:0001701	in utero embryonic development	308	0.38122	2.14685	1e-10	1.06408e-08	7.65199e-09	4609	tags=49%; list=33%; signal=34%	ACVRL1/AKAP3/PHLDA2/ADCY9/GCM1/HOPX/EPAS1/WNT7B/BCL2L11/RRM2/RDH10/ACVR1B/MAFG/CCNB1/SNAI1/CEBPB/BYSL/DBN1/KEAP1/TRIM28/MGAT1/NOTCH1/TBX3/SMO/ZFP36L1/SLC25A20/SPINT1/SLC30A1/TERF2/FOXC1/CMTM3/PELO/JUNB/NOS3/EMG1/WDR74/RRN3/ANGPT1/SLC39A3/ZPR1/SRF/ZFAND5/RRP7A/MAN2A1/CEBPA/WDTC1/CHD7/RPL7L1/FOSL1/SMAD4/COPS3/TP53/MBD3/PLOD3/MED1/MSX1/HECTD1/AKT1/FURIN/PKD2/MFN2/SKIL/NSDHL/ANKS6/GNA13/SBDS/YBX1/NPA…
GO:0008033	tRNA processing	129	0.3813	1.94561	7.86574e-06	0.00020404	0.000146728	5828	tags=56%; list=41%; signal=33%	RPP25L/CTU1/LAGE3/PUSL1/TRMT61A/METTL1/YRDC/PTCD1/RPP25/AARS1/RPP14/RPP40/KARS1/KTI12/GRSF1/POP7/RPP30/PUS3/FAM98A/RPP38/TRMT1/URM1/POLR3K/CLP1/DUS2/TSEN15/TP53RK/TRMO/DUS3L/ELP3/RTCB/TSEN34/MOCS3/FAM98B/GON7/PUS1/ADAT3/TYW1/METTL2B/TRUB2/THUMPD1/QTRT2/HSD17B10/TRMT5/NSUN3/TRMT6/NAT10/DPH3/METTL2A/TRNT1/TRMT112/PUS7/TRMT12/NSUN2/C2orf49/DDX1/WDR4/ADAT1/CDKAL1/PUS10/ALKBH1/SSB/TRMT2A/POP4/SARS1/C9…
GO:0045727	positive regulation of translation	119	0.382043	1.89052	2.5142e-05	0.000502261	0.000361184	5794	tags=62%; list=41%; signal=37%	NGRN/LARP1/MPV17L2/LARP4/EIF4G1/SERP1/EIF5A/EIF6/ERBB2/POLDIP3/DNAJC3/CNBP/EEF2/EIF2S3B/IGF2BP1/PYM1/NSUN5/NPM1/YTHDF1/FASTKD2/MRPS27/TENT4B/POLR2D/YBX1/LARP4B/RCC1L/DHX9/PINK1/MTOR/NCK1/ELAVL1/YTHDF3/EIF3D/POLR2G/DDX3X/YTHDF2/KHDRBS1/HNRNPU/HNRNPL/RHOA/LARP1B/CDC123/SOX4/DHX29/UQCC2/TRUB2/RPS4X/RPS9/COA3/NAT10/DHX36/EIF3E/TARBP2/PPP1R15A/EIF4A3/RPL5/C1QBP/FXR2/UHMK1/USP16/YBX3/IMPACT/JMJD4/EIF3C…
GO:0030509	BMP signaling pathway	92	0.382354	1.8213	9.58602e-05	0.00142804	0.00102693	1598	tags=28%; list=11%; signal=25%	ACVRL1/SMAD6/TBX20/HIVEP1/DLX3/DLX5/FZD1/MSX2/SKI/SMAD7/NBL1/NEO1/FAM83G/ABL1/NOTCH1/SMURF1/FST/TGFBR3/UBE2O/PELO/ZNF423/GDF15/RGMA/RGMB/SMAD4/MSX1
GO:0045165	cell fate commitment	129	0.382489	1.95168	6.93352e-06	0.00018351	0.000131965	3840	tags=47%; list=27%; signal=34%	TBX2/PITX1/BCL2/GCM1/EPAS1/TBX20/WNT7B/RARA/EPOP/ID2/GATAD2A/SPRY2/NOTCH1/TBX3/SMO/ARHGEF2/NTF4/BRAF/TEAD3/SMAD4/MTA2/TBX19/TP53/MBD3/ISL2/TBX1/EHMT2/SUFU/MCL1/PML/FZD7/ACVR1/PTCH1/DMRTA2/GATAD2B/MTOR/CASP3/RTF1/CTR9/HDAC2/WNT7A/MGA/NR2F2/ESRP1/MNX1/RHOA/CHD4/PAX6/NOTCH2/TCF3/ITGB1/GATA6/JAG1/EBF2/LMO4/DOCK7/GATA2/GATA3/GLI3/TGFBR1
GO:0022904	respiratory electron transport chain	94	0.382898	1.82572	0.000219649	0.00282081	0.00202849	5384	tags=62%; list=38%; signal=38%	CCNB1/ETFA/SLC25A18/NDUFA12/CYCS/ETFDH/SDHB/SOD2/NDUFAF1/SDHD/UQCRFS1/COX6A1/NDUFB9/COX6B1/NDUFAB1/COX5A/GHITM/CYC1/SLC25A13/NDUFB10/PINK1/UQCRQ/COA6/NDUFS1/NDUFS8/COX7A2L/SDHAF2/CHCHD2/COX4I1/DNAJC15/NDUFA9/COX5B/UQCR11/NDUFS3/UQCRC2/COX8A/PUM2/UQCRH/NDUFC2/NDUFB7/PARK7/SDHC/UQCR10/NDUFS5/UQCRHL/AFG1L/NDUFA8/NDUFV3/UQCRC1/UQCC3/COX7A2/PLEC/NDUFB5/SLC25A22/NDUFS2/NDUFA5/COX7C/NDUFB8
GO:0000302	response to reactive oxygen species	147	0.384134	1.97627	1.41386e-06	4.60743e-05	3.31328e-05	3665	tags=41%; list=26%; signal=31%	HMOX1/NQO1/PPARGC1B/BCL2/PPIF/ERN1/ABL1/CAT/SOD1/NET1/APOE/UCP2/SIRT1/NOS3/RELA/AGAP3/PRDX1/GPR37/HSF1/CRK/GSTP1/NFE2L2/FOSL1/PPP2CB/SOD2/MMP2/AKT1/PDK2/SESN3/PKD2/PRKCD/HYAL2/ZNF277/FOXO3/MAP3K5/HIF1A/GLRX2/AIFM1/MAPK9/PINK1/RPS3/CASP3/HDAC2/PCNA/FXN/BAK1/RACK1/APTX/SDC1/PYCR1/PRDX2/MAPK1/CHUK/SIGMAR1/PAWR/APOD/TXNIP/KLF2/SESN2/PTPRK
GO:1901800	positive regulation of proteasomal protein catabolic process	101	0.384422	1.87618	8.21703e-05	0.00127132	0.00091423	5084	tags=55%; list=36%; signal=36%	HSPA1A/HSPA1B/SMAD7/VCP/KEAP1/TRIB3/CDC20/SGTA/BCAP31/UBQLN1/HSPBP1/CBFA2T3/CEBPA/NFE2L2/USP5/HECTD1/AKT1/RAD23A/RNFT2/UBQLN2/CLU/NUB1/SH3RF1/MAPK9/RNF19B/DDRGK1/PSMC4/RNF14/CSNK1A1/RACK1/AURKA/PSMC3/SIRT6/MDM2/ARIH2/RNF40/NOP53/GSK3A/PSMD10/BAG6/PSMC5/PSMC1/MKRN2/FZR1/PSEN1/DVL1/SUMO2/PSMC6/AXIN2/ANKIB1/RNF144A/RCHY1/ELOB/RNF185/SUMO1/ZYG11B
GO:0018107	peptidyl-threonine phosphorylation	88	0.384491	1.7961	0.000464426	0.00516315	0.00371291	4656	tags=52%; list=33%; signal=35%	BCL2/SMAD7/ACVR1B/EIF4G1/SPRY2/PRKD2/WNK1/CAB39/HIPK3/AKT1/DYRK2/PRKCD/MARK2/HIPK1/SPRED1/SPRED2/ROCK2/CAD/TGFBR2/STK39/CEMIP/NLK/HIPK2/WNK3/ACVR1/MTOR/APP/CSNK2A1/CHEK1/MAPK1/S1PR2/TNKS1BP1/GSK3A/CAMK2D/UBE2K/LMTK2/TGFBR1/CADM4/CDC42BPG/GRK2/INPP5K/TBK1/CSNK2A2/OXSR1/TTK/STK11
GO:0031099	regeneration	115	0.384585	1.88971	2.41967e-05	0.000488999	0.000351647	2829	tags=36%; list=20%; signal=29%	HMOX1/BCL2/RTN4R/HOPX/PGF/CPT1A/APOA2/NINJ2/GFER/CEBPB/CDKN1A/NOTCH1/TSPO/TGFBR3/PTPN12/UCP2/BRAF/RGMA/NINJ1/LCP1/EPPK1/LARGE1/CCNA2/MED1/MMP2/CERS2/PRMT5/MAP2K2/TGFBR2/MTPN/ATIC/SLC7A5/FZD7/PRPS2/PTCH1/PPARD/WNT7A/PCNA/BAK1/IGF2R/AURKA
GO:1903008	organelle disassembly	123	0.384696	1.93281	9.81275e-06	0.000234696	0.000168774	4153	tags=43%; list=29%; signal=31%	SQSTM1/PLIN2/WIPI1/VCP/AMBRA1/GABARAPL1/TSPO/RETREG1/PELO/ATP13A2/TIGAR/RRP7A/HTRA2/VDAC1/DNM1L/TP53/ATG13/SLC25A5/MFN2/MARK2/PLIN3/KIF9/PHB2/TEX264/HIF1A/FBXO7/ATG9A/DDRGK1/PINK1/PARL/ATG2A/SPAST/MRRF/ATG5/USP36/RETREG3/RETREG2/AURKA/WIPI2/HAX1/NEDD9/MUL1/ATG3/GSK3A/MAP1LC3B/SREBF2/ATG2B/KAT5/KIF5B/STX5/PNPLA2/UFC1/PARK7
GO:0007029	endoplasmic reticulum organization	77	0.384928	1.75824	0.000728702	0.00721368	0.00518748	4977	tags=58%; list=35%; signal=38%	TLE6/UBL4A/EMC6/TMEM38B/STEEP1/SEC61A1/SGTA/RETREG1/TMEM33/EMC3/PEX5/REEP1/EMC8/RTN3/MMGT1/LPCAT3/TMCC1/REEP3/DOP1B/EMC7/MIA3/JAGN1/EMC4/RETREG3/RETREG2/RAB3GAP1/VAPB/SEC16A/GET3/REEP5/BAG6/POLR2M/TRAM1/RAB10/LMAN2/TOR1B/GAK/EMC1/EMC9/TRAM2/ARL6IP1/TOR1AIP2/SMPD4/TMEM170A/VCPIP1
GO:0001824	blastocyst development	86	0.385461	1.79099	0.000375382	0.00435999	0.00313534	4489	tags=51%; list=32%; signal=35%	AKAP3/HOPX/RRM2/BYSL/CMTM3/PELO/JUNB/EMG1/WDR74/ZPR1/SRF/RRP7A/RPL7L1/FURIN/MFN2/SKIL/SBDS/XAB2/SPECC1/CUL3/CCNB1IP1/RPL13/PSMC4/TTLL4/RTF1/CTR9/ASF1B/CHEK1/CNOT1/SUPT6H/DAD1/TAF8/BCOR/SMARCB1/TGFBR1/SLC35E2B/SP3/TBL1XR1/NLE1/ZNF830/SF3B6/COPS2/PALB2/CNOT3
GO:0031330	negative regulation of cellular catabolic process	197	0.385494	2.03717	4.38221e-09	2.53876e-07	1.82566e-07	2912	tags=40%; list=21%; signal=32%	HMOX1/LZTS1/BCL2/RBM38/MAP1A/HSP90AB1/LARP1/FOXK1/TRAF3IP2/EIF4G1/MAGEA6/RYBP/TSPO/PHF23/SGTA/ACACB/POLDIP2/DKC1/TIGAR/APOC1/HNRNPAB/IGF2BP1/DAP/MAGEA3/PDCL3/UBQLN4/KDM4A/SDCBP/TP53/MAPKAPK2/FOXK2/MTMR2/AKT1/ETFBKMT/FURIN/IGF2BP3/SMARCC1/SMCR8/TENT4B/NPC1/YBX1/MLST8/UBXN1/DHX34/USP7/LARP4B/METTL16/EHMT2/EIF4G2/SUFU/TRAF2/DFFA/MCL1/PML/CPTP/QSOX1/IGF2BP2/NAF1/SLC7A5/HIPK2/DDRGK1/BAG5/DHX9/PINK1/HN…
GO:0006402	mRNA catabolic process	206	0.385579	2.0688	1.34727e-09	1.00698e-07	7.24138e-08	4930	tags=55%; list=35%; signal=36%	HSPA1A/RBM38/HSPA1B/LARP1/ERN1/TRAF3IP2/AGO2/CNOT6L/EXOSC4/UPF1/ZFP36L1/TBRG4/EXOSC6/GSPT1/PELO/SMG8/TUT7/ETF1/SMG7/HNRNPAB/IGF2BP1/PYM1/CASC3/KHSRP/SND1/NPM1/ZCCHC7/YTHDF1/PDE12/MAPKAPK2/AKT1/FASTKD2/PABPC4/MRTO4/LSM4/PRKCD/IGF2BP3/TENT4B/POLR2D/PATL1/ZC3H12A/YBX1/CNOT4/ZC3H14/DHX34/LARP4B/METTL16/RNPS1/ROCK2/FASTKD5/TRAF2/RNH1/IGF2BP2/AGO1/CNOT9/DHX9/RBM8A/HNRNPA0/TENT5A/CNOT10/FASTKD1/HNRNPC/E…
GO:0010498	proteasomal protein catabolic process	451	0.386007	2.22653	1e-10	1.06408e-08	7.65199e-09	5294	tags=55%; list=38%; signal=36%	HSPA1A/HSPA1B/MAN1A1/MAP1A/HSP90AB1/SPSB1/SMAD7/XBP1/FBXO45/UBB/SIAH2/AKIRIN2/UBXN8/FBXL17/ADRM1/CDC34/VCP/UBE2A/KEAP1/TRIB3/SMURF1/ECPAS/RYBP/CDC20/RNF187/SGTA/UBE2S/BCAP31/APOE/SIRT1/PSME3/ZNF598/KBTBD6/DNAJB9/FBXL14/RNF4/FEM1B/AGAP3/PSMD3/CLGN/UBQLN1/CANX/HSPBP1/AMFR/FBXL18/RMND5A/WWTR1/CBFA2T3/UBE2W/KCTD17/ANAPC13/CEBPA/RNF216/PSMD1/PSMF1/UBQLN4/KLHL42/NFE2L2/PPP2CB/DMAC2/USP5/SDCBP/KLHDC10/K…
GO:2000278	regulation of DNA biosynthetic process	102	0.386044	1.87885	8.88017e-05	0.00134883	0.000969965	3078	tags=38%; list=22%; signal=30%	ACVRL1/HSP90AA1/HSP90AB1/JADE3/GFER/CCT3/CDKN1A/TCP1/GINS3/JADE2/TERF2/DKC1/PRKD2/TNKS2/CCT7/CCT6A/CCT5/MEN1/CCT2/TP53/CCT4/GNL3L/PTGES3/PKIB/TENT4B/MAP2K7/CCT8/NAF1/NEK7/NIBAN2/HNRNPC/PCNA/SMG5/PINX1/KAT7/HNRNPU/CHEK1/MAPK1/MAP3K4
GO:0042773	ATP synthesis coupled electron transport	80	0.386093	1.7896	0.00037371	0.00435911	0.00313471	5384	tags=62%; list=38%; signal=39%	CCNB1/NDUFA12/CYCS/SDHB/NDUFAF1/SDHD/UQCRFS1/COX6A1/NDUFB9/COX6B1/NDUFAB1/COX5A/GHITM/CYC1/NDUFB10/PINK1/UQCRQ/COA6/NDUFS1/NDUFS8/COX7A2L/SDHAF2/CHCHD2/COX4I1/DNAJC15/NDUFA9/COX5B/UQCR11/NDUFS3/UQCRC2/COX8A/UQCRH/NDUFC2/NDUFB7/PARK7/SDHC/UQCR10/NDUFS5/UQCRHL/AFG1L/NDUFA8/NDUFV3/UQCRC1/UQCC3/COX7A2/NDUFB5/NDUFS2/NDUFA5/COX7C/NDUFB8
GO:0042775	mitochondrial ATP synthesis coupled electron transport	80	0.386093	1.7896	0.00037371	0.00435911	0.00313471	5384	tags=62%; list=38%; signal=39%	CCNB1/NDUFA12/CYCS/SDHB/NDUFAF1/SDHD/UQCRFS1/COX6A1/NDUFB9/COX6B1/NDUFAB1/COX5A/GHITM/CYC1/NDUFB10/PINK1/UQCRQ/COA6/NDUFS1/NDUFS8/COX7A2L/SDHAF2/CHCHD2/COX4I1/DNAJC15/NDUFA9/COX5B/UQCR11/NDUFS3/UQCRC2/COX8A/UQCRH/NDUFC2/NDUFB7/PARK7/SDHC/UQCR10/NDUFS5/UQCRHL/AFG1L/NDUFA8/NDUFV3/UQCRC1/UQCC3/COX7A2/NDUFB5/NDUFS2/NDUFA5/COX7C/NDUFB8
GO:0003279	cardiac septum development	78	0.386859	1.76827	0.000375458	0.00435999	0.00313534	3899	tags=47%; list=28%; signal=35%	TBX2/SMAD6/TBX20/FZD1/MSX2/SMAD7/GJA5/NOTCH1/TBX3/SMO/ZBTB14/TGFBR3/NOS3/CHD7/SMAD4/FGFRL1/FRS2/TP53/DCTN5/HECTD1/LUZP1/TBX1/TGFBR2/SUFU/NDST1/PLXND1/ACVR1/SOX4/NOTCH2/MDM2/GATA6/JAG1/LMO4/GATA3/MAML1/TGFBR1/BMPR2
GO:0030879	mammary gland development	90	0.386899	1.82407	0.000152539	0.0020712	0.00148943	2253	tags=30%; list=16%; signal=25%	TBX2/CYP19A1/LBH/WNT7B/BCL2L11/IRS2/ORAI1/MSX2/XBP1/ID2/NME1/CEBPB/TBX3/SMO/RREB1/ZBTB7B/STAT5B/UMPS/FOXB1/MED1/MSX1/AKT1/TGFBR2/PHB2/LRP5L/HIF1A/PML
GO:0071383	cellular response to steroid hormone stimulus	146	0.387343	1.98838	2.38142e-06	7.34718e-05	5.28348e-05	3090	tags=40%; list=22%; signal=31%	HSPA1A/PPARGC1B/ESRRG/HMGCS2/LBH/FKBP4/HSPA1B/BCL2L11/DNAJA1/HSPA8/SGK1/PLPP1/ESRRA/VPS18/TFAP4/ZFP36L1/RNF6/SIRT1/ASS1/DDX54/KLF9/EIF4E/DAXX/PCK2/PAGR1/MED1/UBE2L3/PTGES3/ATP1A1/SERPINF1/REST/NPC1/FOXO3/CARM1/PHB2/AIFM1/CNOT9/DDRGK1/UBR5/ARID1A/SMARCA4/RNF14/ACVR1/NCOA4/RXRA/PPARA/PPARD/KANK2/ZBTB7A/WBP2/NR1D1/NCOR2/NCOR1/CLOCK/KDM1A/HNRNPU/CNOT1/RHOA
GO:0051048	negative regulation of secretion	77	0.387572	1.77032	0.000717577	0.00714921	0.00514111	2008	tags=31%; list=14%; signal=27%	HMOX1/RAB11FIP5/TNFRSF1B/MIDN/CYP51A1/NDUFAF2/NOTCH1/PIM3/TNFRSF1A/TSPO/APOE/SLC30A1/UCP2/WNK1/ERBB3/BRAF/RAP1B/CBARP/BCR/GNAI2/SMCR8/REST/RAB7A/RHBDF2
GO:0071219	cellular response to molecule of bacterial origin	104	0.388665	1.91718	5.16897e-05	0.000907441	0.000652556	3314	tags=43%; list=23%; signal=33%	HMGCS2/TNFRSF1B/RARA/CMPK2/MAP2K3/TICAM1/XBP1/GFER/CEBPB/ABL1/IRF8/UPF1/TSPO/ASS1/NOS3/RELA/HSF1/GSTP1/NFKBIB/AKT1/PLAA/SHPK/CYRIB/BCR/PRPF8/IRAK1/ZC3H12A/MAP2K7/MTDH/CDK19/SLC7A5/AKAP8/GIT1/PPARD/CTR9/LITAF/NR1D1/MYD88/PRDX2/MAPK1/RHOA/SELENOS/TNIP2/EFNB2/HADHB
GO:0006997	nucleus organization	120	0.389175	1.94098	9.47243e-06	0.000229717	0.000165194	5057	tags=62%; list=36%; signal=40%	BIN1/NOLC1/NUP153/NUP155/SIRT1/EMG1/BEND3/AHCTF1/SF1/RRN3/ZPR1/BANF1/CTDNEP1/ZMPSTE24/PHF2/NUP98/FAM118B/SEH1L/ACTR6/POLR1B/NDC1/PAFAH1B1/CHMP4C/LMNA/UBXN2A/CHMP7/REEP3/CHMP2B/LMNB2/PML/HIPK2/PITPNB/SPAST/TBPL1/USP36/TOR1AIP1/NUP93/RPS19/AKAP8L/CHEK1/LEMD3/LEMD2/ATXN7/NECTIN2/CHMP3/SMARCA5/NUP133/GOLM1/TSSK6/RRP8/KAT5/BAZ2A/H3-3A/SUV39H1/SERBP1/TOR1B/CHMP4B/VPS4A/USPL1/VPS4B/PYGO2/EMD/RCC1/NUP205…
GO:0006401	RNA catabolic process	245	0.391784	2.14832	1e-10	1.06408e-08	7.65199e-09	4930	tags=56%; list=35%; signal=37%	HSPA1A/RBM38/HSPA1B/TNFRSF1B/LARP1/ERN1/TRAF3IP2/AGO2/CNOT6L/EXOSC4/UPF1/ZFP36L1/TBRG4/EXOSC6/GSPT1/DEDD2/DKC1/PELO/SMG8/ZC3H18/TUT7/ZPR1/ETF1/SMG7/HNRNPAB/IGF2BP1/PYM1/CASC3/KHSRP/LIN28B/SND1/GRSF1/DDX49/NPM1/ZCCHC7/YTHDF1/PDE12/MAPKAPK2/AKT1/FASTKD2/PABPC4/MRTO4/LSM4/MTREX/RNASEH2C/PRKCD/IGF2BP3/TENT4B/POLR2D/FEN1/PPP1R8/PATL1/ZC3H12A/YBX1/CNOT4/ZC3H14/DHX34/LARP4B/METTL16/RNPS1/ROCK2/FASTKD5/T…
GO:0031647	regulation of protein stability	268	0.392739	2.15181	1e-10	1.06408e-08	7.65199e-09	5320	tags=59%; list=38%; signal=37%	HSPA1A/PIM1/BCL2/HSPA1B/HSP90AB3P/HSPA8/APOA2/HSP90AA1/BAG3/UBL4A/HSP90AB1/SMAD7/PER3/CDK7/HSPD1/CCT3/BAG1/TBX3/SMO/TCP1/STX12/SIRT1/HCFC1/NAA15/TTI2/GTPBP4/CCT7/PEX6/CDKN2AIP/POLR2E/CCT6A/CCT5/PDCL3/PFDN1/CHP1/NPM1/CCT2/ISOC2/TP53/PLPP3/CCT4/GNL3L/MSX1/RAD23A/PTGES3/PRNP/PFN1/SH3GLB1/PRKCD/CLU/NCLN/LMNA/USP3/CUL3/UTP25/USP7/OTUD3/CCT8/PHB2/CREBBP/WIZ/CRTAP/FBXO7/DVL3/WDR81/USP27X/NLK/DDRGK1/BAG5…
GO:1903531	negative regulation of secretion by cell	70	0.393021	1.75004	0.00108047	0.00969634	0.0069728	2008	tags=31%; list=14%; signal=27%	HMOX1/RAB11FIP5/TNFRSF1B/MIDN/CYP51A1/NDUFAF2/NOTCH1/PIM3/TNFRSF1A/TSPO/APOE/SLC30A1/UCP2/BRAF/RAP1B/CBARP/BCR/GNAI2/SMCR8/REST/RAB7A/RHBDF2
GO:0071222	cellular response to lipopolysaccharide	100	0.393075	1.91182	5.99872e-05	0.0010155	0.000730261	3314	tags=44%; list=23%; signal=34%	HMGCS2/TNFRSF1B/RARA/CMPK2/MAP2K3/TICAM1/XBP1/GFER/CEBPB/ABL1/IRF8/UPF1/TSPO/ASS1/NOS3/RELA/HSF1/GSTP1/NFKBIB/AKT1/PLAA/SHPK/BCR/PRPF8/IRAK1/ZC3H12A/MAP2K7/MTDH/CDK19/SLC7A5/AKAP8/GIT1/PPARD/CTR9/LITAF/NR1D1/MYD88/PRDX2/MAPK1/RHOA/SELENOS/TNIP2/EFNB2/HADHB
GO:0072594	establishment of protein localization to organelle	381	0.393119	2.24061	1e-10	1.06408e-08	7.65199e-09	4599	tags=53%; list=33%; signal=37%	SQSTM1/DNAJA1/HSPA8/MAN1A1/HSP90AA1/MON1A/BAG3/UBL4A/HSP90AB1/AKIRIN2/NOLC1/TRAF3IP2/TOMM40/NUP153/TIMM13/HSPD1/CCT3/TRIM28/SAE1/CDKN1A/NUP155/NOTCH1/SMO/SMURF1/HSPA4/POM121C/JUP/KPNA4/TIMM44/TCP1/TSPO/KPNA3/SEC61A1/SGTA/SRPRB/BCAP31/KPNA6/DKC1/TOMM5/TOMM22/TIMM10B/ANGPT1/SPCS2/SRPRA/TNPO3/TIMM22/ZPR1/TIMM29/TNPO1/PEX5/PTTG1IP/CCT7/UBAP1/PEX6/POM121/GRPEL1/HTRA2/CCT6A/TIMM23/TIMM10/KPNA2/CCT5/PEX…
GO:2001242	regulation of intrinsic apoptotic signaling pathway	135	0.394177	2.0311	2.59298e-06	7.90632e-05	5.68557e-05	4307	tags=50%; list=31%; signal=35%	HSPA1A/BCL2/PPIF/BCL2L11/DNAJA1/XBP1/UBB/SNAI1/EIF5A/SOD1/GRINA/ARHGEF2/BCAP31/SIRT1/SLC9A3R1/RRN3/PLEKHF1/UBQLN1/NACC2/STYXL1/PTTG1IP/HTRA2/MAGEA3/NFE2L2/DNM1L/SOD2/TP53/MSX1/AKT1/TMBIM6/SKIL/CLU/PLAGL2/PIAS4/MCL1/HIF1A/PIK3CB/BAG5/PINK1/PARL/RPS3/CREB3/NCK1/PTPN1/SIAH1/RACK1/NOC2L/DDIAS/DDX3X/SERINC3/KDM1A/OPA1/SELENOS/TXNDC12/MDM2/NDUFS3/TMEM161A/BCLAF1/VDAC2/BOK/HYOU1/TPT1/CCAR2/ING2/PARK7/TA…
GO:0072089	stem cell proliferation	71	0.39517	1.77541	0.000715283	0.0071446	0.0051378	3235	tags=41%; list=23%; signal=32%	PIM1/OVOL1/WNT7B/IRS2/RARG/FERMT2/CCNE1/ZNRF3/FBLN1/BYSL/NOTCH1/TBX3/ZFP36L1/OSR2/CEBPA/TP53/TGFBR2/CDKN2C/PTCH1/PDCD2/KAT7/YTHDF2/KDM1A/HNRNPU/TRIM71/NF2/SIRT6/SART3/ARIH2
GO:1903050	regulation of proteolysis involved in protein catabolic process	187	0.395202	2.10164	2.03618e-09	1.37879e-07	9.91508e-08	5306	tags=59%; list=38%; signal=37%	HSPA1A/HSPA1B/MAP1A/HSP90AB1/SMAD7/UBB/VCP/KEAP1/TRIB3/SMURF1/RYBP/CDC20/SGTA/BCAP31/APOE/PSME3/UBQLN1/HSPBP1/CBFA2T3/CEBPA/PSMF1/PDCL3/UBQLN4/NFE2L2/USP5/SDCBP/HECTD1/AKT1/RAD23A/RNFT2/UBQLN2/CLU/SMARCC1/NUB1/PITHD1/UBXN1/USP7/SH3RF1/SUFU/PML/MAPK9/RNF19B/HIPK2/DDRGK1/BAG5/PINK1/PSMC4/RNF14/MTM1/USP19/PSMD14/USP25/CSNK1A1/RACK1/CSNK2A1/AURKA/RNF139/STYX/PSMC3/SIRT6/MDM2/ARIH2/RNF40/CTSC/NOP53/GN…
GO:1903321	negative regulation of protein modification by small protein conjugation or removal	82	0.395234	1.83728	0.000264305	0.0032656	0.00234835	2894	tags=30%; list=21%; signal=24%	HSPA1A/SQSTM1/HSPA1B/DNAJA1/SMAD7/MAD2L2/ABL1/SPRY2/CDC20/TSPO/RELA/LIMK1/GTPBP4/CHP1/GNL3L/AKT1/PLAA/RPS15/UBXN1/BAG5/UBR5/RPS3/ATG5/PINX1/TRIP12
GO:0007006	mitochondrial membrane organization	105	0.395614	1.94723	1.24943e-05	0.000278399	0.000200202	4651	tags=55%; list=33%; signal=37%	HSPA1A/BCL2/PPIF/BCL2L11/HSP90AA1/TOMM40/TIMM13/SLC9A1/HSPA4/LETM1/AFG3L2/TOMM5/TOMM22/TIMM10B/TIMM22/TIMM29/PEX5/TMEM11/TIMM10/SLC35F6/TIMM8A/TOMM70/TP53/MICOS13/TIMM9/ACAA2/SLC25A5/MFN2/SAMM50/TIMM50/GHITM/TMEM102/CHCHD10/PINK1/CHCHD3/MOAP1/BAK1/NAIF1/OPA1/MUL1/GSK3A/RHOT1/MTX1/MTX3/HSPA9/APOOL/DNAJC11/VDAC2/BOK/MTX2/IMMT/PDCD5/CLN8/AP3B1/ROMO1/NMT1/MAIP1/UQCC3
GO:0034502	protein localization to chromosome	102	0.396069	1.92764	4.26459e-05	0.000773681	0.000556367	5590	tags=59%; list=40%; signal=36%	H4C12/VCP/HASPIN/CCT3/CDT1/TCP1/TERF2/DKC1/H4C8/CDCA5/TNKS2/CCT7/CCT6A/CCT5/CCT2/CCT4/H4C9/GNL3L/ZW10/RCC2/H2BC11/CHMP7/CCT8/RPA1/SGF29/SETD2/RPA2/CTCF/WBP2/PINX1/CHAMP1/LEMD2/ESCO2/SIRT6/H4C2/WAPL/MCM9/LRWD1/NIPBL/H1-5/XRCC5/CDK9/MIS12/GNL3/ZWILCH/ACD/TTK/H4C4/MCM8/BUB3/VCPIP1/EZH2/RUVBL2/RAD21/MACROH2A1/AURKB/MAU2/IK/TERF2IP/TASOR
GO:0003206	cardiac chamber morphogenesis	73	0.396248	1.79097	0.000714076	0.0071446	0.0051378	3899	tags=48%; list=28%; signal=35%	TBX2/SMAD6/TBX20/FZD1/MSX2/SMAD7/ADAMTS1/SMARCD3/NOTCH1/TBX3/SMO/TGFBR3/FOXC1/NOS3/SRF/TNNC1/CHD7/SMAD4/FGFRL1/TP53/MED1/TBX1/TGFBR2/HIF1A/ACVR1/SOX4/NOTCH2/MDM2/GATA6/JAG1/GSK3A/FKBP1A/GATA3/TGFBR1/BMPR2
GO:0008630	intrinsic apoptotic signaling pathway in response to DNA damage	86	0.39636	1.84163	0.000183732	0.00241914	0.00173964	4215	tags=45%; list=30%; signal=32%	HMOX1/BCL2/BCL2L11/TNFRSF1B/SNAI1/ABL1/CDKN1A/TNFRSF1A/SIRT1/NACC2/HTRA2/SOD2/TP53/DYRK2/SKIL/CLU/HIPK1/PIAS4/MCL1/PML/HIPK2/RPS3/MOAP1/SHISA5/SNW1/PHLDA3/BAK1/DDIAS/KDM1A/EP300/AEN/TMEM161A/BAG6/BOK/TPT1/CCAR2/ING2/TAF9/FNIP2
GO:0046822	regulation of nucleocytoplasmic transport	95	0.396733	1.90424	3.31646e-05	0.000631095	0.000453831	6241	tags=73%; list=44%; signal=41%	HSP90AA1/BAG3/HSP90AB1/NOLC1/NUP153/TRIM28/SMO/JUP/ANP32B/ANGPT1/ZPR1/CHP1/RAN/PRKCD/HYAL2/FRAT1/IPO5/ZC3H12A/RANGAP1/SUFU/RBM22/DHX9/UBR5/XPO4/PTPN14/SETD2/AKAP8L/YWHAE/KHDRBS1/SUPT6H/CPSF6/SIRT6/RAB23/ZIC1/FLNA/APOD/GLI3/HCLS1/PARK7/AAAS/PSEN1/IWS1/EMD/RIOK2/PPP1CC/MDN1/NUP214/NSUN2/PIK3R1/NF1/UHMK1/SUMO1/NUP54/PRKACA/PPP1R12A/XPO1/PPM1A/MDFIC/TPR/NCBP2/UFM1/BARD1/PTPN11/NEDD4/TXN/TARDBP/NRDE2/…
GO:0032200	telomere organization	165	0.397698	2.07638	7.18817e-08	3.1762e-06	2.28406e-06	5067	tags=50%; list=36%; signal=33%	HSP90AA1/HSP90AB1/H3C12/CCNE1/H4C12/EID3/SHLD1/MAD2L2/CCT3/UPF1/EXO1/TCP1/TERF2/DKC1/H4C8/DCLRE1B/TNKS2/CCT7/HUS1/CCT6A/CCT5/CCT2/CCT4/H4C9/GNL3L/PTGES3/PKIB/NHP2/NOP10/TENT4B/FEN1/MAP2K7/USP7/YY1/CCT8/PPP1R10/RPA1/PML/NAF1/NEK7/H3C10/MCRS1/HNRNPC/RFC1/RAD51/PCNA/RPA2/SMG5/PINX1/HNRNPU/MAPK1/RIF1/MAP3K4/XRCC6/SIRT6/H4C2/INO80D/TNKS1BP1/SHLD3/XRCC5/H3-3A/NAT10/GNL3/DHX36/ERCC4/NSMCE3/SRC/HNRNPA1/A…
GO:0070585	protein localization to mitochondrion	114	0.397925	1.95662	1.34273e-05	0.000297914	0.000214235	4637	tags=55%; list=33%; signal=37%	DNAJA1/HSP90AA1/BAG3/TOMM40/TIMM13/HSPD1/SAE1/HSPA4/TIMM44/TSPO/BCAP31/TOMM5/TOMM22/TIMM10B/TIMM22/TIMM29/GRPEL1/HTRA2/TIMM23/TIMM10/DNM1L/TIMM8A/TOMM70/UBE2L3/AKT1/AIP/GRPEL2/TIMM9/ATG13/SH3GLB1/MFN2/SAMM50/TIMM50/CHCHD4/FBXO7/AIFM1/PINK1/PARL/MOAP1/USP36/HAX1/DNAJC15/TOMM40L/ARIH2/PMPCA/HK1/UBE2D3/GSK3A/MFF/MTX1/SREBF2/BAP1/TIMM17A/MTX2/PDCD5/CSNK2A2/AP3B1/ROMO1/RHOU/TIMM17B/UBE2J2/NMT1/MAIP1
GO:0061136	regulation of proteasomal protein catabolic process	164	0.39813	2.08091	4.50292e-08	2.04159e-06	1.46814e-06	5084	tags=55%; list=36%; signal=36%	HSPA1A/HSPA1B/MAP1A/HSP90AB1/SMAD7/UBB/VCP/KEAP1/TRIB3/RYBP/CDC20/SGTA/BCAP31/APOE/PSME3/UBQLN1/HSPBP1/CBFA2T3/CEBPA/PSMF1/UBQLN4/NFE2L2/USP5/SDCBP/HECTD1/AKT1/RAD23A/RNFT2/UBQLN2/CLU/SMARCC1/NUB1/PITHD1/UBXN1/USP7/SH3RF1/MAPK9/RNF19B/DDRGK1/BAG5/PINK1/PSMC4/RNF14/MTM1/USP19/PSMD14/USP25/CSNK1A1/RACK1/AURKA/STYX/PSMC3/SIRT6/MDM2/ARIH2/RNF40/NOP53/GNA12/USP9X/RAD23B/GSK3A/EIF3H/PSMD10/BAG6/UBE2K/P…
GO:0000723	telomere maintenance	146	0.399338	2.04995	7.11224e-07	2.48894e-05	1.78984e-05	4724	tags=47%; list=33%; signal=32%	HSP90AA1/HSP90AB1/CCNE1/EID3/SHLD1/MAD2L2/CCT3/UPF1/EXO1/TCP1/TERF2/DKC1/DCLRE1B/TNKS2/CCT7/HUS1/CCT6A/CCT5/CCT2/CCT4/GNL3L/PTGES3/PKIB/NHP2/NOP10/TENT4B/FEN1/MAP2K7/USP7/YY1/CCT8/PPP1R10/RPA1/PML/NAF1/NEK7/MCRS1/HNRNPC/RFC1/RAD51/PCNA/RPA2/SMG5/PINX1/HNRNPU/MAPK1/RIF1/MAP3K4/XRCC6/SIRT6/INO80D/TNKS1BP1/SHLD3/XRCC5/NAT10/GNL3/DHX36/ERCC4/NSMCE3/SRC/HNRNPA1/APEX1/GAR1/ACD/MAPK3/MYC/YLPM1/ACTR8/TFI…
GO:0006368	transcription elongation by RNA polymerase II promoter	100	0.400127	1.94613	4.01191e-05	0.000736553	0.000529668	5096	tags=52%; list=36%; signal=33%	ADRM1/CCNT1/INTS5/CTDP1/MED10/BRD4/ELOA/PWWP2B/MED1/WDR43/CDK12/ELL/EAF1/SUPT5H/INTS14/INTS7/POLR2I/MED18/RTF1/CTR9/SETD2/INTS10/HEXIM1/MED8/SUPT16H/HNRNPU/RNF168/SUPT6H/SIRT6/GTF2F1/ELOF1/INTS12/TCEA1/MED9/MED16/CDK9/NELFA/MED14/NCBP1/TCEA3/INTS4/NELFB/CDK13/TCERG1/MED29/RNF8/NELFE/MED22/EZH2/ELOB/MED25/MED26
GO:0050821	protein stabilization	175	0.400455	2.10155	1.95875e-08	9.91547e-07	7.13038e-07	5320	tags=64%; list=38%; signal=40%	HSPA1A/PIM1/HSPA1B/HSP90AB3P/APOA2/HSP90AA1/BAG3/HSP90AB1/SMAD7/PER3/CDK7/HSPD1/CCT3/BAG1/SMO/TCP1/STX12/HCFC1/NAA15/TTI2/GTPBP4/CCT7/PEX6/POLR2E/CCT6A/CCT5/PDCL3/PFDN1/CHP1/NPM1/CCT2/TP53/PLPP3/CCT4/MSX1/PTGES3/PFN1/PRKCD/CLU/NCLN/USP7/OTUD3/CCT8/PHB2/WIZ/CRTAP/DVL3/WDR81/USP27X/NLK/BAG5/PINK1/HIP1/ATP1B3/RAB21/USP36/LAMP1/USP19/MORC3/PEX19/DNAAF2/STXBP1/PFDN2/PFDN6/MUL1/SOX4/TNIP2/GOLGA7/SEC16A…
GO:0010586	miRNA metabolic process	69	0.401462	1.79134	0.000575456	0.00610912	0.00439317	4801	tags=57%; list=34%; signal=37%	SMAD6/RARA/AGO2/RELA/TUT7/SRF/KHSRP/LIN28B/ATOH8/SND1/FOSL1/SMAD4/TP53/XPO5/REST/TENT4B/NR1H2/ZC3H12A/FOXO3/YY1/HIF1A/TEAD1/SMARCA4/PPARA/PPARD/TRIM71/NFATC3/GATA6/PNPT1/SREBF2/GATA2/GATA3/GNL3/RC3H1/DICER1/HRAS/MYC/MRTFA/RC3H2
GO:0009267	cellular response to starvation	133	0.401771	2.0596	9.90759e-07	3.37635e-05	2.42799e-05	3917	tags=47%; list=28%; signal=34%	PLIN2/BCL2/HSPA8/SLC38A3/XBP1/ATF4/WIPI1/AMBRA1/CDKN1A/GABARAPL1/RRAGC/BHLHA15/UCP2/SIRT1/KLF10/ATF3/DAP/NFE2L2/TP53/SEH1L/RIPOR1/NUAK2/SH3GLB1/SESN3/EIF2S1/PLIN3/ZC3H12A/FOXO3/JMY/CPEB4/SP1/EHMT2/MAP3K5/LARS1/SLC7A5/TBL2/MTOR/ATG5/SLC39A4/PPARA/TFEB/SLC38A2/WIPI2/MAPK1/DNAJC15/HNRNPL/PIK3R4/EIF2AK2/MAP1LC3B/CLEC16A/SIK2/FNIP1/SESN2/LAMP2/SREBF2/KPTN/RRP8/KAT5/SUV39H1/BMPR2/PPM1D/NUAK1
GO:0006275	regulation of DNA replication	121	0.402025	2.00404	2.67149e-06	8.00525e-05	5.75671e-05	5315	tags=58%; list=38%; signal=36%	ACVRL1/ID3/JADE3/CDC6/CDT1/GINS3/JADE2/MCM2/MAP2K4/GTPBP4/ZMPSTE24/CCNA2/BAZ1A/TP53/ORC5/YY1/FAF1/EHMT2/WIZ/MCM6/PPP2R1A/DHX9/NUCKS1/MCRS1/PCNA/OBI1/PPP2CA/STOML2/KAT7/MCM3/ANKRD17/ESCO2/CIZ1/TTF1/INO80D/DBF4/POLE3/BRPF3/PDS5A/WAPL/GMNN/SMARCA5/CHRAC1/TSPYL2/S100A11/MEAF6/TNFAIP1/INO80C/DSCC1/WRNIP1/ZNF830/MCM4/CDAN1/DONSON/ACTR8/SSBP1/LIG3/TICRR/ORC3/UCHL5/RUVBL2/USP37/ACTR5/CDK2/SMARCAL1/METTL4…
GO:0031668	cellular response to extracellular stimulus	187	0.402041	2.13801	8.1858e-10	6.77472e-08	4.87181e-08	4150	tags=49%; list=29%; signal=35%	HMOX1/PLIN2/PIM1/BCL2/HSPA8/SLC38A3/PRR5/TLE5/XBP1/EIF4G1/ATF4/WIPI1/CBL/AMBRA1/CDKN1A/GABARAPL1/RRAGC/PPP1R9B/BHLHA15/UCP2/SIRT1/KLF10/ATF3/SRF/DAP/DCTPP1/NFE2L2/FOSL1/TP53/SEH1L/RIPOR1/MED1/MAPKAP1/NUAK2/PDK2/SH3GLB1/SESN3/EIF2S1/PLIN3/ZC3H12A/FOXO3/MLST8/JMY/CPEB4/SP1/EHMT2/MAP3K5/GLRX2/LARS1/AIFM1/SLC7A5/TBL2/MTOR/RXRA/SNW1/ATG5/SLC39A4/PPARA/TFEB/SLC38A2/KANK2/WIPI2/MAPK1/DNAJC15/HNRNPL/PIK3…
GO:0051702	biological process involved in interaction with symbiont	70	0.40229	1.79131	0.000613539	0.0063725	0.00458257	3991	tags=49%; list=28%; signal=35%	HSPA8/STOM/TFAP4/HSPD1/DDX56/APOE/CCNT1/TBC1D20/CFL1/CTDP1/CHD1/REST/ZC3H12A/SP1/ROCK2/F2RL1/SMARCA4/NUCKS1/RRP1B/SNW1/EEF1A1/IGF2R/ZDHHC9/MYD88/PSMC3/TUSC2/EP300/VAPA/GAPDH/SMARCB1/ZNF639/CDK9/TMEM41B/DDB1
GO:0090398	cellular senescence	77	0.403385	1.84255	0.000357025	0.00419263	0.00301499	4466	tags=55%; list=32%; signal=37%	TBX2/HMGA1/MAP2K3/ID2/ABL1/H2AX/CDKN1A/TBX3/DNAJA3/TERF2/SIRT1/MAP2K4/SRF/ZMPSTE24/NPM1/TP53/PRKCD/NUP62/ZNF277/LMNA/YBX1/RSL1D1/MAP2K7/MAP3K5/PML/MAPK9/MORC3/OPA1/SIRT6/PAWR/ARG2/PNPT1/KAT5/NUAK1/CDKN2B/ING2/MAP3K3/RBL1/FZR1/CDKN2A/CDK6/HRAS
GO:2000756	regulation of peptidyl-lysine acetylation	60	0.404086	1.75797	0.00106189	0.00959567	0.0069004	4487	tags=50%; list=32%; signal=34%	DDX21/DIP2B/KLF15/SET/SIRT1/TADA2B/ZMPSTE24/BAZ1B/SMAD4/THAP7/PWWP2B/PML/ATG5/HDAC2/CTCF/WBP2/NOC2L/KAT7/CHEK1/SOX4/SIN3A/SMARCA5/SMARCB1/GATA2/GATA3/GLYR1/PARK7/PYGO2/IWS1/KAT2A
GO:0006354	DNA-templated transcription elongation	213	0.40409	2.16052	1.26825e-10	1.2966e-08	9.32408e-09	5096	tags=54%; list=36%; signal=35%	PPARGC1B/PIR/HMGA1/FHL3/PPRC1/SMARCD3/NAB2/AKIRIN2/ADRM1/HDGF/POLR1E/RYBP/ARID3A/DPF2/YY1AP1/KDM7A/CCNT1/INTS5/CTDP1/MED10/BRD4/ALYREF/HDGFL3/SND1/PHF2/ELOA/MTA2/TFB2M/PWWP2B/MED1/SAP30L/AIP/WDR43/CDK12/CAMTA1/THOC5/NPAT/MTDH/ELL/EAF1/PIAS4/CREBBP/FBXL19/SMARCD2/MED12L/DHX9/SUPT5H/INTS14/PTPN14/WDR82/INTS7/POLR2I/MED13/MED18/RTF1/SMARCD1/CTR9/SETD2/INTS10/THRAP3/HEXIM1/MED8/SUPT16H/KAT7/BTG1/HNRN…
GO:0036473	cell death in response to oxidative stress	69	0.404301	1.80401	0.000484321	0.0053388	0.00383922	3308	tags=45%; list=23%; signal=35%	BCL2/FZD1/ATF4/GFER/ABL1/SOD1/SIRT1/UBQLN1/GPR37/ARL6IP5/HTRA2/NFE2L2/SOD2/ZNF622/AKT1/PRKCD/REST/FOXO3/MAP3K5/MCL1/HIF1A/FBXO7/GSKIP/PML/BAG5/PINK1/RACK1/PYCR1/SLC7A11/SIGMAR1/PAWR
GO:0072655	establishment of protein localization to mitochondrion	110	0.404646	1.99818	5.2974e-06	0.000144611	0.000103992	4637	tags=56%; list=33%; signal=38%	DNAJA1/HSP90AA1/BAG3/TOMM40/TIMM13/HSPD1/SAE1/HSPA4/TIMM44/TSPO/BCAP31/TOMM5/TOMM22/TIMM10B/TIMM22/TIMM29/GRPEL1/HTRA2/TIMM23/TIMM10/TIMM8A/TOMM70/UBE2L3/AKT1/AIP/GRPEL2/TIMM9/ATG13/SH3GLB1/MFN2/SAMM50/TIMM50/CHCHD4/FBXO7/AIFM1/PINK1/PARL/MOAP1/USP36/HAX1/DNAJC15/TOMM40L/ARIH2/PMPCA/HK1/UBE2D3/GSK3A/MFF/MTX1/SREBF2/BAP1/TIMM17A/MTX2/PDCD5/CSNK2A2/AP3B1/ROMO1/RHOU/TIMM17B/UBE2J2/NMT1/MAIP1
GO:0035265	organ growth	100	0.404917	1.96942	2.5664e-05	0.000510733	0.000367276	1664	tags=29%; list=12%; signal=26%	TBX2/CYP19A1/PIM1/BCL2/TBX20/DUSP9/CGA/BCL2L11/RARA/RARG/G6PD/MSX2/SKI/ABL1/SPRY2/SERP1/TMEM38B/SOD1/NOTCH1/SMO/TGFBR3/ACACB/FOXC1/MAP2K4/CTDP1/ZMPSTE24/TOMM70/AKT1/ARID2
GO:0006119	oxidative phosphorylation	118	0.405206	1.99688	3.86101e-06	0.000111223	7.99821e-05	5188	tags=59%; list=37%; signal=38%	PPIF/SHMT2/CCNB1/VCP/ATP5F1D/SLC25A33/NDUFA12/CYCS/SDHB/PDE12/NDUFAF1/SDHD/UQCRFS1/COX6A1/NDUFB9/COX6B1/ATP5F1B/NDUFAB1/COX5A/GHITM/CYC1/CHCHD10/NDUFB10/PINK1/UQCRQ/COA6/NDUFS1/FXN/NDUFS8/STOML2/ATP5PF/COX7A2L/SDHAF2/CHCHD2/COX4I1/DNAJC15/RHOA/NDUFA9/UQCC2/COX5B/ABCD1/UQCR11/NDUFS3/ATPSCKMT/UQCRC2/COX8A/UQCRH/NDUFC2/NDUFB7/ATP5PD/PARK7/NDUFB11/SDHC/C2orf69/UQCR10/NDUFS5/UQCRHL/ATP5F1A/AFG1L/NDUFA…
GO:0042594	response to starvation	154	0.407886	2.11841	8.4536e-08	3.64273e-06	2.61955e-06	3917	tags=45%; list=28%; signal=33%	PLIN2/HMGCS2/BCL2/HSPA8/SLC38A3/LARP1/XBP1/FOXK1/ATF4/WIPI1/CBL/AMBRA1/CDKN1A/GABARAPL1/RRAGC/BHLHA15/UCP2/SIRT1/KLF10/ATF3/DAP/PCK2/NFE2L2/TP53/SEH1L/RIPOR1/FOXK2/NUAK2/SH3GLB1/SESN3/EIF2S1/PLIN3/ZC3H12A/FOXO3/JMY/CPEB4/EIF2AK1/SP1/EHMT2/MAP3K5/LARS1/SLC7A5/TBL2/MTOR/ATG5/SLC39A4/PPARA/TFEB/SLC38A2/WIPI2/MAPK1/DNAJC15/HNRNPL/PIK3R4/EIF2AK2/MAP1LC3B/CLEC16A/SIK2/FNIP1/SESN2/LAMP2/EIF2A/SREBF2/KPT…
GO:0031397	negative regulation of protein ubiquitination	75	0.408302	1.87531	0.000204664	0.00267448	0.00192326	2894	tags=32%; list=21%; signal=26%	HSPA1A/SQSTM1/HSPA1B/DNAJA1/SMAD7/MAD2L2/ABL1/SPRY2/CDC20/TSPO/LIMK1/GTPBP4/CHP1/GNL3L/AKT1/PLAA/RPS15/UBXN1/BAG5/UBR5/RPS3/ATG5/PINX1/TRIP12
GO:0043161	proteasome-mediated ubiquitin-dependent protein catabolic process	396	0.408394	2.32179	1e-10	1.06408e-08	7.65199e-09	5135	tags=56%; list=36%; signal=36%	HSPA1A/HSPA1B/MAN1A1/MAP1A/HSP90AB1/SPSB1/SMAD7/FBXO45/SIAH2/AKIRIN2/UBXN8/FBXL17/ADRM1/CDC34/VCP/UBE2A/KEAP1/TRIB3/SMURF1/ECPAS/RYBP/CDC20/RNF187/SGTA/UBE2S/BCAP31/SIRT1/ZNF598/KBTBD6/DNAJB9/FBXL14/RNF4/FEM1B/AGAP3/PSMD3/CLGN/UBQLN1/CANX/HSPBP1/AMFR/FBXL18/RMND5A/WWTR1/CBFA2T3/UBE2W/KCTD17/ANAPC13/CEBPA/RNF216/PSMD1/PSMF1/UBQLN4/KLHL42/NFE2L2/PPP2CB/DMAC2/USP5/SDCBP/KLHDC10/KLHL15/PSMB3/PSMB2/HE…
GO:0006913	nucleocytoplasmic transport	280	0.409487	2.27832	1e-10	1.06408e-08	7.65199e-09	4768	tags=55%; list=34%; signal=37%	SQSTM1/RRS1/HSP90AA1/BAG3/HSP90AB1/XPOT/AKIRIN2/NOLC1/TRAF3IP2/HTATIP2/NUP153/NOL6/RITA1/TRIM28/CDKN1A/NUP155/NOTCH1/SMO/SMURF1/POM121C/FYTTD1/UPF1/JUP/KPNA4/EIF6/KPNA3/KPNA6/ABCE1/POLDIP3/AHCTF1/ANP32B/ANGPT1/RBM15B/TNPO3/XPO7/ZPR1/TNPO1/PTTG1IP/SMG7/POM121/ALYREF/XPO6/CASC3/KPNA2/CHP1/CSE1L/NPM1/NUP98/TP53/SEH1L/RAN/NXT1/MED1/XPO5/AKT1/RAE1/PRKCD/HYAL2/NDC1/NUP62/THOC5/POLR2D/FRAT1/IPO5/IPO7/LM…
GO:0051169	nuclear transport	280	0.409487	2.27832	1e-10	1.06408e-08	7.65199e-09	4768	tags=55%; list=34%; signal=37%	SQSTM1/RRS1/HSP90AA1/BAG3/HSP90AB1/XPOT/AKIRIN2/NOLC1/TRAF3IP2/HTATIP2/NUP153/NOL6/RITA1/TRIM28/CDKN1A/NUP155/NOTCH1/SMO/SMURF1/POM121C/FYTTD1/UPF1/JUP/KPNA4/EIF6/KPNA3/KPNA6/ABCE1/POLDIP3/AHCTF1/ANP32B/ANGPT1/RBM15B/TNPO3/XPO7/ZPR1/TNPO1/PTTG1IP/SMG7/POM121/ALYREF/XPO6/CASC3/KPNA2/CHP1/CSE1L/NPM1/NUP98/TP53/SEH1L/RAN/NXT1/MED1/XPO5/AKT1/RAE1/PRKCD/HYAL2/NDC1/NUP62/THOC5/POLR2D/FRAT1/IPO5/IPO7/LM…
GO:0032206	positive regulation of telomere maintenance	65	0.409777	1.83541	0.000505984	0.00553081	0.0039773	6132	tags=65%; list=43%; signal=37%	CCT3/TCP1/TERF2/DKC1/TNKS2/CCT7/CCT6A/CCT5/CCT2/CCT4/PKIB/MAP2K7/YY1/CCT8/PPP1R10/PML/NAF1/NEK7/MCRS1/MAPK1/MAP3K4/SIRT6/INO80D/XRCC5/GNL3/DHX36/HNRNPA1/ACD/MAPK3/ACTR8/UCHL5/RUVBL2/RUVBL1/AURKB/HNRNPD/HNRNPA2B1/TERF2IP/INO80/NABP2/PARN/ACTL6A/ATR
GO:0006399	tRNA metabolic process	186	0.410137	2.1676	5.99567e-10	5.12483e-08	3.68535e-08	5828	tags=61%; list=41%; signal=36%	RPP25L/CTU1/LAGE3/MARS1/TARS1/YARS1/PUSL1/TRMT61A/EPRS1/CARS1/METTL1/YRDC/PTCD1/EARS2/VARS1/GARS1/RPP25/AARS1/RPP14/FARSA/RPP40/KARS1/KTI12/NARS1/GTF3C4/GRSF1/POP7/POLR2L/LRRC47/ZCCHC7/RPP30/MARS2/PUS3/FAM98A/RPP38/TRMT1/URM1/POLR3K/CLP1/LARS2/LARS1/DUS2/GTF3C5/TSEN15/GATC/RARS2/TP53RK/TRMO/DUS3L/PARS2/ELP3/RTCB/NARS2/TSEN34/MOCS3/FAM98B/QRSL1/GON7/PUS1/ADAT3/EXOSC2/DARS2/TYW1/METTL2B/TRUB2/FARSB…
GO:0031669	cellular response to nutrient levels	169	0.410254	2.14719	2.72554e-09	1.75444e-07	1.26165e-07	3917	tags=47%; list=28%; signal=35%	HMOX1/PLIN2/PIM1/BCL2/HSPA8/SLC38A3/PRR5/XBP1/EIF4G1/ATF4/WIPI1/CBL/AMBRA1/CDKN1A/GABARAPL1/RRAGC/BHLHA15/UCP2/SIRT1/KLF10/ATF3/SRF/DAP/NFE2L2/TP53/SEH1L/RIPOR1/MED1/MAPKAP1/NUAK2/PDK2/SH3GLB1/SESN3/EIF2S1/PLIN3/ZC3H12A/FOXO3/MLST8/JMY/CPEB4/SP1/EHMT2/MAP3K5/LARS1/AIFM1/SLC7A5/TBL2/MTOR/RXRA/SNW1/ATG5/SLC39A4/PPARA/TFEB/SLC38A2/KANK2/WIPI2/MAPK1/DNAJC15/HNRNPL/PIK3R4/NCOA1/USF2/EIF2AK2/MAP1LC3B/C…
GO:2000144	positive regulation of DNA-templated transcription initiation	60	0.410333	1.78515	0.000767232	0.00747403	0.0053747	5234	tags=52%; list=37%; signal=33%	TAF13/TAF12/MED10/SRF/TAF4/FOSL1/TP53/MED1/MED13/MED18/MED8/TAF4B/TAF8/MED12/CAND1/MED9/MED16/BCLAF1/SUB1/TAF5/MED14/SETX/DHX36/TAF9/TAF3/PSMC6/MED29/MED22/MED25/MED26/GTF2A1
GO:0098869	cellular oxidant detoxification	59	0.410639	1.79562	0.000963577	0.0089556	0.00644012	1703	tags=25%; list=12%; signal=22%	NQO1/TXNRD1/GSR/CAT/SOD1/PTGES/GPX4/APOE/NOS3/PRDX1/GSTP1/NFE2L2/SOD2/PXDN/UBIAD1
GO:0042542	response to hydrogen peroxide	98	0.411502	1.98776	1.48235e-05	0.000320309	0.000230339	2923	tags=37%; list=21%; signal=29%	HMOX1/NQO1/BCL2/PPIF/ERN1/ABL1/CAT/SOD1/NET1/SIRT1/RELA/GPR37/HSF1/CRK/NFE2L2/FOSL1/PPP2CB/SOD2/MMP2/PRKCD/ZNF277/FOXO3/MAP3K5/GLRX2/AIFM1/PINK1/RPS3/CASP3/HDAC2/PCNA/FXN/BAK1/RACK1/APTX/SDC1/PYCR1
GO:0046660	female sex differentiation	75	0.411889	1.89178	0.000180586	0.00238961	0.00171841	1591	tags=32%; list=11%; signal=29%	CYP19A1/BCL2/CGA/TYRO3/MERTK/ADAMTS1/UBB/FOXL2/ARID5B/CEBPB/SOD1/TBX3/FST/FOXC1/SIRT1/NOS3/ZFP42/SGPL1/STAT5B/TAF4/TIPARP/CHD7/SMAD4/MMP2
GO:0002262	myeloid cell homeostasis	127	0.413008	2.09402	5.78057e-07	2.05033e-05	1.47443e-05	4000	tags=50%; list=28%; signal=36%	HMOX1/HSPA1A/ALAS1/EPAS1/HSPA1B/BCL2L11/MERTK/G6PD/TRIM58/ACVR1B/TRAF3IP2/ID2/PLA2G10/CEBPG/SOD1/L3MBTL3/KLF13/ZFP36L1/TGFBR3/ADAM17/PRDX1/SLC25A38/SRF/STAT5B/ABCB10/MED1/BRD1/CDIN1/RCOR1/SLC25A5/FOXO3/HIF1A/PRMT1/PIK3CB/HIPK2/BPGM/MFHAS1/SMAP1/CASP3/ZBTB7A/BAK1/DNASE2/PKNOX1/KAT7/RPS19/RPS14/LYAR/SLC7A11/SLC15A4/FAM210B/MAEA/MTHFD1/ARNT/KLF2/THRA/JMJD6/GATA2/GATA3/HSPA9/HCLS1/SP3/BAP1/GPI
GO:2001234	negative regulation of apoptotic signaling pathway	166	0.413259	2.14915	2.69176e-09	1.75435e-07	1.26158e-07	4388	tags=49%; list=31%; signal=34%	HMOX1/HSPA1A/GCLM/BCL2/ITPRIP/PPIF/HSPA1B/DNAJA1/PEA15/XBP1/SIAH2/MAPK8IP2/SNAI1/GRINA/ARHGEF2/PRELID1/SIRT1/PSME3/NOS3/RRN3/RELA/PTTG1IP/AATF/HTRA2/MAGEA3/SLC35F6/GSTP1/NFE2L2/SOD2/AKT1/ICAM1/ACAA2/TMBIM6/MAZ/SLC25A5/CLU/GNAI2/LMNA/GHITM/SH3RF1/MCL1/HIF1A/PIK3CB/BAG5/CTH/PINK1/PARL/ACVR1/PELI3/CREB3/BIRC6/PTPN1/FXN/BAK1/CSNK2A1/NOC2L/DDIAS/DDX3X/KDM1A/PRDX2/OPA1/SELENOS/TXNDC12/MDM2/ITGAV/NDUFS3…
GO:0006140	regulation of nucleotide metabolic process	59	0.413779	1.80935	0.000848875	0.00809147	0.00581871	3998	tags=49%; list=28%; signal=35%	NCS1/VCP/EIF6/TSPO/ME2/NOS3/BEND3/PDK3/TIGAR/CBFA2T3/DNM1L/TP53/PDK2/MLST8/HIF1A/PINK1/GIT1/MTOR/APP/PPARA/ZBTB7A/ARL2/NCOR1/SIRT6/EP300/ATPSCKMT/ARNT/NDUFC2/HTR2A
GO:0071229	cellular response to acid chemical	63	0.416296	1.84885	0.000912541	0.00860396	0.00618725	2524	tags=35%; list=18%; signal=29%	GCLM/BAIAP2/HMGCS2/CASTOR2/XBP1/CEBPB/RRAGC/ASS1/HSF1/COL4A1/HNRNPAB/MMP2/AMIGO1/SESN3/PKD2/IPO5/COL5A2/CPEB4/LAMTOR1/LARS1/SLC7A5/MTOR
GO:0033108	mitochondrial respiratory chain complex assembly	91	0.416699	1.97797	2.22685e-05	0.000451781	0.000324883	6280	tags=64%; list=45%; signal=36%	NDUFAF2/SLC25A33/ECSIT/COX14/NDUFA12/DMAC2/NDUFAF1/UQCRFS1/NDUFB9/TFAM/TACO1/SCO1/SAMM50/NDUFAB1/CHCHD4/SMIM20/NDUFAF4/AIFM1/SDHAF4/NDUFB10/NDUFS1/TMEM186/NDUFS8/COA4/SDHAF2/DMAC1/TMEM126A/NDUFA9/UQCC2/TMEM223/COX16/NDUFS3/COA3/NDUFC2/NDUFB7/NDUFB11/NDUFS5/NDUFA8/UQCC3/STMP1/NDUFAF3/SDHAF1/NDUFB5/NDUFS2/NDUFA5/NDUFB8/NDUFA1/NDUFB6/NDUFAF8/NDUFS4/BCS1L/TMEM126B/NDUFA13/OXA1L/TIMM21/LYRM7/NDUFA10/N…
GO:0043200	response to amino acid	81	0.417854	1.9381	7.26509e-05	0.00116238	0.000835883	3112	tags=38%; list=22%; signal=30%	NQO1/GCLM/BAIAP2/HMGCS2/CASTOR2/XBP1/CEBPB/RRAGC/ASS1/HSF1/COL4A1/HNRNPAB/TOMM70/MMP2/AMIGO1/SESN3/TMBIM6/IPO5/COL5A2/CPEB4/LAMTOR1/LARS1/AIFM1/SLC7A5/MTOR/CASP3/PCNA/MYD88/LAMTOR3/RHOA/CYBA
GO:0030968	endoplasmic reticulum unfolded protein response	71	0.41829	1.87929	0.000243633	0.00306837	0.00220651	3479	tags=42%; list=25%; signal=32%	CREB3L3/BCL2L11/XBP1/ERN1/ATF4/SERP1/VCP/BHLHA15/TMEM33/ATF3/DNAJB9/AMFR/CREB3L2/NFE2L2/ATF6/EIF2S1/DDRGK1/CTH/TBL2/CREB3/FICD/NCK1/PTPN1/BAK1/RACK1/SELENOS/VAPB/EP300/BFAR/EIF2AK2
GO:0009123	nucleoside monophosphate metabolic process	60	0.419231	1.82386	0.000450304	0.00503838	0.00362319	2526	tags=32%; list=18%; signal=26%	AK1/CMPK2/CASK/UCK2/IMPDH1/AK6/DCTD/MPP1/AK3/GMPS/UMPS/NT5M/PPAT/CAD/ATIC/PRPS2/PFAS/GART/AK2
GO:2000736	regulation of stem cell differentiation	63	0.419627	1.86365	0.000780153	0.00754679	0.00542702	5066	tags=63%; list=36%; signal=41%	LBH/GATAD2A/ABL1/NOTCH1/TBX3/FOXC1/SMYD5/NFE2L2/MTA2/MBD3/CDK12/REST/GATAD2B/PWP1/BBS12/HDAC2/YTHDF2/HNRNPU/CHD4/SIRT6/GATA6/JAG1/EIF2AK2/HSPA9/KAT5/DHX36/MTA1/NELFB/CDK6/CDK13/PUS7/SETD1A/MTA3/TEAD2/NSUN2/MTCH2/NUDT21/ITCH/EZH2/RBBP7
GO:0030218	erythrocyte differentiation	97	0.419867	2.02483	8.61143e-06	0.000216908	0.000155982	3960	tags=52%; list=28%; signal=37%	HSPA1A/ALAS1/EPAS1/HSPA1B/G6PD/TRIM58/ACVR1B/ID2/PLA2G10/CEBPG/L3MBTL3/KLF13/ZFP36L1/TGFBR3/SLC25A38/SRF/STAT5B/ABCB10/MED1/BRD1/CDIN1/RCOR1/SLC25A5/FOXO3/HIF1A/PRMT1/HIPK2/BPGM/MFHAS1/SMAP1/CASP3/ZBTB7A/DNASE2/PKNOX1/KAT7/RPS19/RPS14/LYAR/FAM210B/MAEA/ARNT/KLF2/THRA/JMJD6/GATA2/GATA3/HSPA9/HCLS1/SP3/BAP1
GO:0060260	regulation of transcription initiation by RNA polymerase II	63	0.420036	1.86546	0.00076124	0.00744484	0.0053537	5234	tags=52%; list=37%; signal=33%	TAF13/TAF12/MED10/SRF/TAF4/TP53/MED1/MED13/MED18/MED8/TAF4B/TAF8/MED12/CAND1/MED9/MED16/CDK4/THRA/SUB1/TAF5/PPM1D/MED14/DHX36/TAF9/TAF3/HMGB1/PSMC6/MED29/ATF7IP/MED22/MED25/MED26/GTF2A1
GO:0030510	regulation of BMP signaling pathway	61	0.421681	1.84375	0.000692953	0.00701565	0.00504507	3461	tags=49%; list=25%; signal=37%	ACVRL1/SMAD6/TBX20/FZD1/MSX2/SKI/SMAD7/NBL1/NEO1/ABL1/NOTCH1/SMURF1/FST/UBE2O/PELO/ZNF423/RGMA/SMAD4/MSX1/SKIL/HIPK2/XIAP/UBE2D1/LEMD3/LEMD2/CDH5/RBPMS2/NOTCH2/GATA6/UBE2D3
GO:0065004	protein-DNA complex assembly	175	0.422349	2.21644	1.15326e-09	9.11078e-08	6.55171e-08	5141	tags=55%; list=36%; signal=35%	TSPY26P/H3C12/GRWD1/NAA60/H2BC12/H4C12/TAF13/H2BC17/H2AX/H2BC14/POLR1E/CDT1/H2BC21/SET/H4C8/MCM2/ANP32B/RRN3/RNF4/TAF12/MED10/ASF1A/H2BC18/DAXX/TAF4/UBTF/PADI4/NPM1/BAZ1A/TP53/H4C9/MED1/H2BC11/SSRP1/H3C13/H2BC7/SMARCA4/CENPN/H3C10/MED18/CHAF1A/RAD51/SPTY2D1/MED8/SUPT16H/ASF1B/TAF8/SIRT6/H4C2/SART3/POLE3/CAND1/MED9/MED16/GMNN/DR1/THRA/SMARCA5/CHAF1B/SMARCB1/TSPYL1/CHRAC1/CENPV/TSPYL2/H1-4/H1-5/BAZ…
GO:1902369	negative regulation of RNA catabolic process	64	0.422702	1.88048	0.000284692	0.0035009	0.00251756	3004	tags=41%; list=21%; signal=32%	RBM38/LARP1/TRAF3IP2/DKC1/HNRNPAB/IGF2BP1/MAPKAPK2/IGF2BP3/TENT4B/YBX1/DHX34/LARP4B/METTL16/TRAF2/IGF2BP2/NAF1/DHX9/HNRNPA0/LRPPRC/PHAX/TENT5A/HNRNPC/ELAVL1/THRAP3/MYD88/HNRNPU
GO:0043534	blood vessel endothelial cell migration	80	0.423912	1.9649	3.47699e-05	0.000652124	0.000468953	3367	tags=44%; list=24%; signal=34%	HMOX1/ACVRL1/NR4A1/MAP2K3/ABL1/ID1/PIK3C2A/NOTCH1/JUP/APOE/SIRT1/NOS3/EPHB4/PRKD2/ANGPT1/ADAM17/SRF/NFE2L2/HDAC5/AKT1/NUS1/GADD45A/ATP5F1B/SPRED1/SP1/HIF1A/MIA3/HDAC7/RHOA/CARD10/PRCP/CDH5/EFNB2/ITGB1/SH3BP1
GO:1990748	cellular detoxification	70	0.424775	1.89143	0.000176074	0.00235191	0.0016913	1703	tags=26%; list=12%; signal=23%	NQO1/TXNRD1/PIM1/GSR/MTARC1/ABCG2/CAT/SOD1/PTGES/GPX4/APOE/NOS3/PRDX1/GSTP1/NFE2L2/SOD2/PXDN/UBIAD1
GO:2000142	regulation of DNA-templated transcription initiation	69	0.425068	1.89667	0.000163754	0.0022177	0.00159479	5234	tags=54%; list=37%; signal=34%	TAF13/RRN3/TAF12/MED10/SRF/TAF4/FOSL1/TP53/MED1/MED13/MED18/MED8/TAF4B/TAF8/MED12/CAND1/MED9/MED16/CDK4/THRA/BCLAF1/SUB1/TAF5/PPM1D/MED14/SETX/DHX36/TAF9/TAF3/HMGB1/PSMC6/MED29/ATF7IP/MED22/MED25/MED26/GTF2A1
GO:0071824	protein-DNA complex subunit organization	207	0.426613	2.2923	1e-10	1.06408e-08	7.65199e-09	5274	tags=57%; list=37%; signal=36%	TSPY26P/HMGA1/SMARCD3/H3C12/GRWD1/NAA60/H2BC12/H4C12/TAF13/H2BC17/H2AX/H2BC14/POLR1E/CDT1/H2BC21/SET/H4C8/MCM2/ANP32B/RRN3/RNF4/TAF12/MED10/ASF1A/H2BC18/DAXX/TAF4/UBTF/PADI4/NPM1/BAZ1A/TP53/H4C9/MED1/ACTR6/ARID2/CHD1/SMARCC1/H2BC11/SSRP1/SMARCD2/H3C13/H2BC7/ARID1A/SMARCA4/CENPN/H3C10/MED18/CHAF1A/SMARCD1/RAD51/SPTY2D1/SETD2/MED8/SUPT16H/ASF1B/SUPT6H/GTF2E1/TAF8/SIRT6/H4C2/SART3/POLE3/CAND1/MED9/M…
GO:1904356	regulation of telomere maintenance via telomere lengthening	58	0.42684	1.84491	0.000576465	0.00610912	0.00439317	4505	tags=53%; list=32%; signal=37%	CCT3/TCP1/TERF2/DKC1/TNKS2/CCT7/CCT6A/CCT5/CCT2/CCT4/GNL3L/PKIB/TENT4B/MAP2K7/CCT8/NAF1/NEK7/HNRNPC/SMG5/PINX1/HNRNPU/MAPK1/MAP3K4/XRCC5/NAT10/DHX36/ERCC4/SRC/HNRNPA1/ACD/MAPK3
GO:1990542	mitochondrial transmembrane transport	77	0.427471	1.95257	8.29004e-05	0.00127882	0.000919624	2812	tags=42%; list=20%; signal=33%	CPT1A/MCUR1/TOMM40/HSPD1/LETM1/TIMM44/BHLHA15/AFG3L2/SLC25A33/SLC25A20/SLC25A1/UCP2/SLC25A18/SLC25A38/GRPEL1/TIMM23/VDAC1/TOMM70/MRPL18/GRPEL2/SLC25A5/SMDT1/SLC25A3/TIMM50/SLC25A15/MCUB/CHCHD4/SLC25A13/AIFM1/TST/MRS2/STOML2
GO:0051168	nuclear export	148	0.42896	2.19491	1.71578e-09	1.20893e-07	8.69363e-08	4768	tags=59%; list=34%; signal=39%	RRS1/BAG3/XPOT/NUP153/NOL6/RITA1/NUP155/SMURF1/POM121C/FYTTD1/UPF1/EIF6/ABCE1/POLDIP3/ANP32B/RBM15B/XPO7/SMG7/POM121/ALYREF/XPO6/CASC3/CHP1/CSE1L/NPM1/RAN/NXT1/XPO5/RAE1/NUP62/THOC5/POLR2D/FRAT1/RPS15/RANGAP1/RANBP2/RBM22/DHX9/RBM8A/XPO4/AHCYL1/PTPN14/PHAX/LSG1/NOP9/SETD2/SMG5/SDAD1/NUP93/STYX/LTV1/AKAP8L/YWHAE/KHDRBS1/SUPT6H/CPSF6/SIRT6/NUP88/THOC3/AKAP13/DDX39A/NMD3/NUP188/NUTF2/TSC1/NUP133/ALK…
GO:0070972	protein localization to endoplasmic reticulum	62	0.429463	1.88759	0.000244344	0.00306991	0.00220762	5449	tags=66%; list=39%; signal=41%	MAN1A1/UBL4A/SEC61A1/SGTA/SRPRB/BCAP31/INSIG1/SPCS2/SRPRA/SSR3/UBAC2/SRP68/MIA3/DDRGK1/SGTB/RAB3GAP1/SRP72/SEC16A/BTF3/GET3/VAPA/BAG6/RN7SL3/RN7SL1/TRAM1/RAB10/KDELR2/SEC63/CHMP4B/KDELR1/SEC62/TRAM2/PPP1R15A/SPCS1/SEC61B/ZFAND2B/ANKRD13C/GPAA1/RAB3GAP2/SRP54/TAPT1
GO:0006457	protein folding	179	0.429515	2.25526	1.14796e-10	1.1971e-08	8.60851e-09	4719	tags=59%; list=33%; signal=40%	HSPA1A/HSPA6/HSPH1/PPIF/FKBP4/HSPA1B/DNAJA1/HSP90AB3P/HSPA8/HSP90AA2P/HSP90AA1/STIP1/BAG3/HSP90AB1/DNAJB1/DNAJA2/CHORDC1/HSPD1/PPIC/CCT3/BAG1/WIPF1/HSPA4/TCP1/DNAJA3/DNAJB4/HSPE1/NUDC/DNAJC3/CLGN/CANX/HSPBP1/PEX5/AHSA1/CCT7/GRPEL1/KHSRP/CCT6A/CCT5/UNC45A/PDCL3/PFDN1/DNAJC5/CCT2/CCT4/AIP/GRPEL2/PTGES3/PPIL1/ATF6/CLU/FUT10/MESD/CCT8/CHCHD4/DNAJB12/DNAJC7/DFFA/RANBP2/CRTAP/CLPX/QSOX1/BAG5/MPDU1/TOR2…
GO:0060021	roof of mouth development	57	0.429528	1.84289	0.000646503	0.00662252	0.00476237	1598	tags=35%; list=11%; signal=31%	TBX2/EPHB3/DLX5/FZD1/SKI/ARID5B/SNAI1/TBX3/LRRC32/TGFBR3/INSIG1/OSR2/ANP32B/DLX6/SGPL1/TIPARP/CHD7/SMAD4/TSHZ1/MSX1
GO:0070897	transcription preinitiation complex assembly	64	0.430936	1.91712	0.000205922	0.00268276	0.00192921	6232	tags=64%; list=44%; signal=36%	TAF13/POLR1E/RRN3/TAF12/MED10/TAF4/UBTF/TP53/MED1/SMARCA4/MED18/MED8/TAF8/CAND1/MED9/MED16/DR1/THRA/SMARCB1/BAZ2A/TAF5/MED14/TAF6L/TAF9/TAF3/HMGB1/PSMC6/MED29/ATF7IP/MED22/MED25/MED26/GTF2A1/WNT10B/GTF2B/TAF1/BRF2/MED19/TBP/MED27/MED28
GO:0007080	mitotic metaphase plate congression	56	0.430997	1.84218	0.000645261	0.00662252	0.00476237	4295	tags=52%; list=30%; signal=36%	RRS1/CCNB1/CDT1/NUDC/CDCA5/MAPRE1/SEH1L/ZW10/NUP62/CDCA8/CHMP4C/CUL3/CHMP7/CHMP2B/KPNB1/PINX1/CHAMP1/EML4/HNRNPU/CDC23/CHMP3/KAT5/BIRC5/MIS12/CHMP4B/VPS4A/VPS4B/INCENP/KIF2C
GO:0022618	ribonucleoprotein complex assembly	197	0.431084	2.2781	1e-10	1.06408e-08	7.65199e-09	5502	tags=71%; list=39%; signal=44%	RPLP0P6/RRS1/HSP90AA1/HSP90AB1/AGO2/ISY1/EIF6/SF3B4/EIF3J/RNU4-2/SF3A1/SF1/EIF5/SNRPB/GEMIN4/EIF3M/PUF60/EIF2S3B/RRP7A/AAR2/STRAP/USP39/SART1/WDR77/EIF3A/YJU2/SF3A3/FASTKD2/BRIX1/PTGES3/EIF3B/MRTO4/LSM4/PRMT5/ABT1/PRPF31/SNRPD1/POLR2D/PRPF8/PRPF6/SNRPB2/XAB2/GEMIN5/RPS15/DDX28/SNU13/EIF3I/RPF2/SNRPD3/DDX23/EIF4B/RNU4-1/CLP1/SF3A2/AGO1/NAF1/DHX9/ZNHIT6/SNRPC/BUD13/DDX20/PHF5A/PWP2/BOP1/EIF4H/RPS5/…
GO:0046545	development of primary female sexual characteristics	66	0.431191	1.93368	0.000582586	0.00613657	0.00441291	1591	tags=30%; list=11%; signal=27%	CYP19A1/BCL2/CGA/ADAMTS1/UBB/FOXL2/ARID5B/CEBPB/SOD1/FST/FOXC1/SIRT1/NOS3/ZFP42/SGPL1/STAT5B/TAF4/TIPARP/SMAD4/MMP2
GO:1901796	regulation of signal transduction by p53 class mediator	87	0.431503	2.01323	8.37767e-06	0.000213631	0.000153625	3315	tags=44%; list=23%; signal=34%	BCL2/RRS1/SGK1/UBB/URB2/SNAI1/EIF5A/SIRT1/RRN3/PTTG1IP/ZMPSTE24/NPM1/COPS3/TP53/YJU2/MSX1/AKT1/DYRK2/PRMT5/RPS15/SPRED1/USP7/SPRED2/RPF2/PML/HIPK2/TP53RK/PAK1IP1/MTOR/BOP1/AURKA/HEXIM1/KDM1A/CHEK1/SOX4/MDM2/EP300/NOP53
GO:1902373	negative regulation of mRNA catabolic process	53	0.431608	1.84256	0.00117272	0.0103239	0.0074241	3289	tags=43%; list=23%; signal=33%	RBM38/LARP1/TRAF3IP2/HNRNPAB/IGF2BP1/MAPKAPK2/IGF2BP3/TENT4B/YBX1/DHX34/LARP4B/METTL16/TRAF2/IGF2BP2/DHX9/HNRNPA0/TENT5A/HNRNPC/ELAVL1/THRAP3/MYD88/HNRNPU/RBM10
GO:2000060	positive regulation of ubiquitin-dependent protein catabolic process	89	0.431755	2.02431	9.02784e-06	0.000222034	0.000159668	5306	tags=61%; list=38%; signal=38%	HSPA1A/HSPA1B/SMAD7/VCP/KEAP1/TRIB3/SMURF1/CDC20/SGTA/BCAP31/UBQLN1/HSPBP1/CBFA2T3/CEBPA/NFE2L2/USP5/HECTD1/AKT1/RAD23A/UBQLN2/CLU/NUB1/SH3RF1/MAPK9/RNF19B/DDRGK1/RNF14/CSNK1A1/RACK1/AURKA/RNF139/SIRT6/MDM2/ARIH2/NOP53/GSK3A/PSMD10/CCDC22/MKRN2/FZR1/PSEN1/DVL1/SUMO2/AXIN2/ANKIB1/RNF144A/AGTPBP1/RCHY1/ELOB/SUMO1/ZYG11B/PTEN/TRIB1/MAGEF1
GO:0051236	establishment of RNA localization	143	0.433822	2.22503	9.25175e-09	5.02486e-07	3.61346e-07	4768	tags=59%; list=34%; signal=40%	PEG10/XPOT/NUP153/NOL6/NUP155/POM121C/FYTTD1/UPF1/ZFP36L1/POLDIP3/MVP/AHCTF1/RBM15B/HSF1/SMG7/POM121/ALYREF/IGF2BP1/CASC3/KHSRP/NPM1/NUP98/SEH1L/RAN/NXT1/XPO5/MRPL18/QKI/BICD2/RAE1/IGF2BP3/NDC1/NUP62/THOC5/POLR2D/YBX1/TGFBR2/ATXN2/RANBP2/IGF2BP2/MYO1C/DHX9/RBM8A/LRPPRC/PHAX/SLBP/TST/NUP37/NUP210/SETD2/ZC3H3/KPNB1/SMG5/NUP93/AKAP8L/KHDRBS1/NUP43/SUPT6H/CKAP5/CPSF6/NUP88/THOC3/DDX39A/NUP188/NUTF2/P…
GO:0071826	ribonucleoprotein complex subunit organization	204	0.434104	2.32206	1e-10	1.06408e-08	7.65199e-09	5502	tags=71%; list=39%; signal=44%	RPLP0P6/RRS1/HSP90AA1/HSP90AB1/AGO2/VCP/ISY1/EIF6/SF3B4/EIF3J/RNU4-2/SF3A1/SF1/EIF5/SNRPB/GEMIN4/EIF3M/PUF60/EIF2S3B/RRP7A/DNAJC17/AAR2/STRAP/USP39/SART1/WDR77/EIF3A/YJU2/SF3A3/FASTKD2/BRIX1/PTGES3/EIF3B/MRTO4/LSM4/PRMT5/ABT1/PRPF31/SNRPD1/POLR2D/PRPF8/PRPF6/SNRPB2/XAB2/GEMIN5/RPS15/DDX28/SNU13/EIF3I/RPF2/SNRPD3/DDX23/EIF4B/RNU4-1/CLP1/SF3A2/AGO1/NAF1/DHX9/ZNHIT6/SNRPC/BUD13/DDX20/PHF5A/PWP2/BOP1…
GO:0008585	female gonad development	65	0.434809	1.94753	0.000132552	0.00185787	0.00133602	1591	tags=31%; list=11%; signal=27%	CYP19A1/BCL2/CGA/ADAMTS1/UBB/FOXL2/ARID5B/CEBPB/SOD1/FST/FOXC1/SIRT1/NOS3/ZFP42/SGPL1/STAT5B/TAF4/TIPARP/SMAD4/MMP2
GO:0051123	RNA polymerase II preinitiation complex assembly	52	0.434873	1.83859	0.000904011	0.00853897	0.00614052	6232	tags=65%; list=44%; signal=37%	TAF13/TAF12/MED10/TAF4/TP53/MED1/MED18/MED8/TAF8/CAND1/MED9/MED16/DR1/THRA/TAF5/MED14/TAF6L/TAF9/TAF3/HMGB1/PSMC6/MED29/ATF7IP/MED22/MED25/MED26/GTF2A1/WNT10B/GTF2B/TAF1/MED19/TBP/MED27/MED28
GO:0010257	NADH dehydrogenase complex assembly	53	0.43501	1.85708	0.0010595	0.00959066	0.0068968	6930	tags=81%; list=49%; signal=41%	NDUFAF2/ECSIT/NDUFA12/DMAC2/NDUFAF1/NDUFB9/NDUFAB1/NDUFAF4/NDUFB10/NDUFS1/TMEM186/NDUFS8/DMAC1/TMEM126A/NDUFA9/NDUFS3/NDUFC2/NDUFB7/NDUFB11/NDUFS5/NDUFA8/NDUFAF3/NDUFB5/NDUFS2/NDUFA5/NDUFB8/NDUFA1/NDUFB6/NDUFAF8/NDUFS4/BCS1L/TMEM126B/NDUFA13/OXA1L/TIMM21/NDUFA10/NDUFA3/NDUFB3/NDUFA6/NDUFB4/FOXRED1/NDUFC1/NDUFA2
GO:0032981	mitochondrial respiratory chain complex I assembly	53	0.43501	1.85708	0.0010595	0.00959066	0.0068968	6930	tags=81%; list=49%; signal=41%	NDUFAF2/ECSIT/NDUFA12/DMAC2/NDUFAF1/NDUFB9/NDUFAB1/NDUFAF4/NDUFB10/NDUFS1/TMEM186/NDUFS8/DMAC1/TMEM126A/NDUFA9/NDUFS3/NDUFC2/NDUFB7/NDUFB11/NDUFS5/NDUFA8/NDUFAF3/NDUFB5/NDUFS2/NDUFA5/NDUFB8/NDUFA1/NDUFB6/NDUFAF8/NDUFS4/BCS1L/TMEM126B/NDUFA13/OXA1L/TIMM21/NDUFA10/NDUFA3/NDUFB3/NDUFA6/NDUFB4/FOXRED1/NDUFC1/NDUFA2
GO:0032210	regulation of telomere maintenance via telomerase	52	0.435531	1.84137	0.000887424	0.00841278	0.00604977	4505	tags=56%; list=32%; signal=38%	CCT3/TCP1/TERF2/DKC1/TNKS2/CCT7/CCT6A/CCT5/CCT2/CCT4/GNL3L/PKIB/TENT4B/MAP2K7/CCT8/NAF1/NEK7/HNRNPC/SMG5/PINX1/HNRNPU/MAPK1/MAP3K4/XRCC5/NAT10/SRC/HNRNPA1/ACD/MAPK3
GO:0043489	RNA stabilization	54	0.436177	1.86681	0.000590416	0.00619687	0.00445628	3004	tags=43%; list=21%; signal=34%	RBM38/LARP1/TRAF3IP2/DKC1/IGF2BP1/MAPKAPK2/IGF2BP3/TENT4B/YBX1/LARP4B/METTL16/TRAF2/IGF2BP2/NAF1/DHX9/HNRNPA0/PHAX/TENT5A/HNRNPC/ELAVL1/THRAP3/MYD88/HNRNPU
GO:0010507	negative regulation of autophagy	72	0.437255	1.97765	0.000106006	0.00155694	0.00111962	2633	tags=42%; list=19%; signal=34%	HMOX1/LZTS1/BCL2/FOXK1/EIF4G1/MAGEA6/TSPO/PHF23/POLDIP2/TIGAR/DAP/MAGEA3/UBQLN4/KDM4A/TP53/FOXK2/AKT1/SMCR8/NPC1/MLST8/EHMT2/EIF4G2/MCL1/CPTP/QSOX1/SLC7A5/PINK1/MTM1/MTOR/USP36
GO:0071230	cellular response to amino acid stimulus	57	0.437604	1.87754	0.000420635	0.00477819	0.00343607	2524	tags=37%; list=18%; signal=30%	GCLM/BAIAP2/HMGCS2/CASTOR2/XBP1/CEBPB/RRAGC/ASS1/HSF1/COL4A1/HNRNPAB/MMP2/AMIGO1/SESN3/IPO5/COL5A2/CPEB4/LAMTOR1/LARS1/SLC7A5/MTOR
GO:0051028	mRNA transport	114	0.438935	2.15827	3.01183e-07	1.17191e-05	8.42743e-06	4768	tags=59%; list=34%; signal=39%	PEG10/NUP153/NUP155/POM121C/FYTTD1/UPF1/ZFP36L1/POLDIP3/MVP/AHCTF1/RBM15B/HSF1/SMG7/POM121/ALYREF/IGF2BP1/CASC3/KHSRP/NUP98/SEH1L/NXT1/QKI/BICD2/RAE1/IGF2BP3/NDC1/NUP62/THOC5/POLR2D/RANBP2/IGF2BP2/MYO1C/DHX9/RBM8A/LRPPRC/SLBP/NUP37/NUP210/SETD2/ZC3H3/SMG5/NUP93/AKAP8L/NUP43/SUPT6H/NUP88/THOC3/DDX39A/NUP188/NUTF2/NUP133/ALKBH5/MAGOH/THOC6/NCBP1/SRSF3/AAAS/NUP42/HNRNPA1/IWS1/EIF4A3/NUP205/NXT2/NXF1…
GO:1905897	regulation of response to endoplasmic reticulum stress	75	0.439066	2.0166	3.80812e-05	0.000704098	0.000506328	3118	tags=45%; list=22%; signal=36%	HSPA1A/BCL2L11/XBP1/ERN1/GRINA/SGTA/BCAP31/SIRT1/TMEM33/DNAJB9/UBQLN1/MAGEA3/NFE2L2/RNFT2/TMBIM6/UBQLN2/ATF6/CLU/NR1H2/LPCAT3/UBXN1/DDRGK1/CREB3/FICD/NCK1/PTPN1/USP19/USP25/BAK1/RACK1/SERINC3/OPA1/SELENOS/TXNDC12
GO:0051153	regulation of striated muscle cell differentiation	49	0.439772	1.82862	0.00117416	0.0103239	0.0074241	2649	tags=45%; list=19%; signal=37%	BCL2/HOPX/RBM38/G6PD/XBP1/NOTCH1/BHLHA15/NLN/CTDP1/SMAD4/FRS2/TOMM70/HDAC5/MSX1/TBX1/YBX1/YY1/RGS2/FZD7/MTOR/NIBAN2/PPARA
GO:0034101	erythrocyte homeostasis	103	0.440626	2.1583	4.56771e-07	1.66546e-05	1.19766e-05	4000	tags=51%; list=28%; signal=37%	HMOX1/HSPA1A/ALAS1/EPAS1/HSPA1B/G6PD/TRIM58/ACVR1B/ID2/PLA2G10/CEBPG/L3MBTL3/KLF13/ZFP36L1/TGFBR3/PRDX1/SLC25A38/SRF/STAT5B/ABCB10/MED1/BRD1/CDIN1/RCOR1/SLC25A5/FOXO3/HIF1A/PRMT1/HIPK2/BPGM/MFHAS1/SMAP1/CASP3/ZBTB7A/DNASE2/PKNOX1/KAT7/RPS19/RPS14/LYAR/FAM210B/MAEA/ARNT/KLF2/THRA/JMJD6/GATA2/GATA3/HSPA9/HCLS1/SP3/BAP1/GPI
GO:0032436	positive regulation of proteasomal ubiquitin-dependent protein catabolic process	80	0.441054	2.04436	8.44332e-06	0.000213706	0.00015368	5084	tags=59%; list=36%; signal=38%	HSPA1A/HSPA1B/SMAD7/VCP/KEAP1/TRIB3/CDC20/SGTA/BCAP31/UBQLN1/HSPBP1/CBFA2T3/CEBPA/NFE2L2/USP5/HECTD1/AKT1/RAD23A/UBQLN2/CLU/NUB1/SH3RF1/MAPK9/RNF19B/DDRGK1/RNF14/CSNK1A1/RACK1/AURKA/SIRT6/MDM2/ARIH2/NOP53/GSK3A/PSMD10/MKRN2/FZR1/PSEN1/DVL1/SUMO2/AXIN2/ANKIB1/RNF144A/RCHY1/ELOB/SUMO1/ZYG11B
GO:0060419	heart growth	51	0.441404	1.83926	0.00111902	0.00998665	0.00718156	2255	tags=35%; list=16%; signal=30%	TBX2/PIM1/TBX20/DUSP9/G6PD/SKI/ABL1/NOTCH1/TGFBR3/ACACB/FOXC1/MAP2K4/CTDP1/TOMM70/ARID2/YY1/TGFBR2/RGS2
GO:0098781	ncRNA transcription	57	0.441948	1.89618	0.00036665	0.00429598	0.00308931	5490	tags=70%; list=39%; signal=43%	MARS1/POLR1G/SNAPC2/CDK7/POLR1E/TCOF1/MEPCE/NCL/GTF3C4/POLR2L/TP53/POLR1B/IPPK/NPM3/ELL/GTF3C5/SMARCA4/WDR82/MTOR/PWP1/NIFK/NOL11/DEDD/NOP53/ZNF143/SNAPC3/SMARCB1/GTF3C6/CC2D1A/ZC3H4/USPL1/RPAP2/ERCC2/GTF3C3/GTF3C2/GTF3C1/GTF3A/MACROH2A1/SPIN1/SNAPC4
GO:0032434	regulation of proteasomal ubiquitin-dependent protein catabolic process	120	0.445452	2.22165	3.94059e-08	1.8023e-06	1.29607e-06	5973	tags=71%; list=42%; signal=41%	HSPA1A/HSPA1B/MAP1A/HSP90AB1/SMAD7/VCP/KEAP1/TRIB3/RYBP/CDC20/SGTA/BCAP31/UBQLN1/HSPBP1/CBFA2T3/CEBPA/UBQLN4/NFE2L2/USP5/SDCBP/HECTD1/AKT1/RAD23A/UBQLN2/CLU/SMARCC1/NUB1/UBXN1/USP7/SH3RF1/MAPK9/RNF19B/DDRGK1/BAG5/RNF14/MTM1/CSNK1A1/RACK1/AURKA/STYX/SIRT6/MDM2/ARIH2/NOP53/GNA12/USP9X/RAD23B/GSK3A/EIF3H/PSMD10/BAG6/UBE2K/CCAR2/PARK7/TAF9/MKRN2/FZR1/PSEN1/DVL1/SUMO2/AXIN2/ANKIB1/USP14/N4BP1/DESI1/RN…
GO:0050657	nucleic acid transport	140	0.445544	2.27516	1.35191e-09	1.00698e-07	7.24138e-08	4768	tags=61%; list=34%; signal=41%	PEG10/XPOT/NUP153/NOL6/NUP155/POM121C/FYTTD1/UPF1/ZFP36L1/POLDIP3/MVP/AHCTF1/RBM15B/HSF1/SMG7/POM121/ALYREF/IGF2BP1/CASC3/KHSRP/NPM1/NUP98/SEH1L/RAN/NXT1/XPO5/MRPL18/QKI/BICD2/RAE1/IGF2BP3/NDC1/NUP62/THOC5/POLR2D/YBX1/TGFBR2/ATXN2/RANBP2/IGF2BP2/MYO1C/DHX9/RBM8A/LRPPRC/PHAX/SLBP/TST/NUP37/NUP210/SETD2/ZC3H3/KPNB1/SMG5/NUP93/AKAP8L/KHDRBS1/NUP43/SUPT6H/CKAP5/CPSF6/NUP88/THOC3/DDX39A/NUP188/NUTF2/P…
GO:0050658	RNA transport	140	0.445544	2.27516	1.35191e-09	1.00698e-07	7.24138e-08	4768	tags=61%; list=34%; signal=41%	PEG10/XPOT/NUP153/NOL6/NUP155/POM121C/FYTTD1/UPF1/ZFP36L1/POLDIP3/MVP/AHCTF1/RBM15B/HSF1/SMG7/POM121/ALYREF/IGF2BP1/CASC3/KHSRP/NPM1/NUP98/SEH1L/RAN/NXT1/XPO5/MRPL18/QKI/BICD2/RAE1/IGF2BP3/NDC1/NUP62/THOC5/POLR2D/YBX1/TGFBR2/ATXN2/RANBP2/IGF2BP2/MYO1C/DHX9/RBM8A/LRPPRC/PHAX/SLBP/TST/NUP37/NUP210/SETD2/ZC3H3/KPNB1/SMG5/NUP93/AKAP8L/KHDRBS1/NUP43/SUPT6H/CKAP5/CPSF6/NUP88/THOC3/DDX39A/NUP188/NUTF2/P…
GO:2001243	negative regulation of intrinsic apoptotic signaling pathway	80	0.445858	2.06663	6.32171e-06	0.000169033	0.000121554	4307	tags=56%; list=31%; signal=39%	HSPA1A/BCL2/PPIF/DNAJA1/XBP1/SNAI1/GRINA/ARHGEF2/SIRT1/RRN3/PTTG1IP/HTRA2/MAGEA3/NFE2L2/SOD2/AKT1/TMBIM6/CLU/MCL1/HIF1A/PIK3CB/BAG5/PINK1/PARL/CREB3/PTPN1/NOC2L/DDIAS/DDX3X/KDM1A/OPA1/SELENOS/TXNDC12/MDM2/NDUFS3/TMEM161A/VDAC2/HYOU1/TPT1/CCAR2/ING2/PARK7/TAF9/SRC/URI1
GO:0070936	protein K48-linked ubiquitination	62	0.44594	1.96001	9.57216e-05	0.00142804	0.00102693	4985	tags=60%; list=35%; signal=39%	UBE2E3/CDC34/UBE2A/RNF187/RNF6/KBTBD6/RNF4/UBE2R2/AMFR/UBE2D2/RNF216/CUL3/CUL1/UBR5/KBTBD7/RNF5/UBE2D1/UBE2D4/ARIH2/UBE2B/RNF126/BFAR/UBE2D3/UBE2K/SKP1/UBE3A/UBE2G2/UBE2H/ZNRF1/UBE3C/UBE2G1/SKP2/UBE2C/RNF8/RNF115/ITCH/PPIA
GO:1903051	negative regulation of proteolysis involved in protein catabolic process	53	0.446246	1.90505	0.000639816	0.0065805	0.00473215	5293	tags=68%; list=38%; signal=43%	MAP1A/HSP90AB1/RYBP/SGTA/PSMF1/PDCL3/SDCBP/SMARCC1/UBXN1/USP7/SUFU/PML/HIPK2/DDRGK1/BAG5/MTM1/USP19/USP25/CSNK2A1/STYX/NOP53/USP9X/EIF3H/BAG6/CCAR2/PARK7/TAF9/PSEN1/CSNK2A2/RPL5/USP14/N4BP1/UCHL5/RPS7/RPL23/WAC
GO:0097237	cellular response to toxic substance	73	0.446775	2.01934	3.76532e-05	0.000698661	0.000502419	1703	tags=27%; list=12%; signal=24%	NQO1/TXNRD1/PIM1/ABTB2/GSR/MTARC1/ABCG2/GFER/CAT/SOD1/PTGES/GPX4/APOE/NOS3/PRDX1/GSTP1/NFE2L2/SOD2/PXDN/UBIAD1
GO:0006403	RNA localization	178	0.448003	2.33906	1e-10	1.06408e-08	7.65199e-09	4528	tags=58%; list=32%; signal=40%	PEG10/XPOT/NUP153/NOL6/CCT3/NUP155/POM121C/FYTTD1/UPF1/ZFP36L1/TCP1/DKC1/POLDIP3/MVP/AHCTF1/RBM15B/STAU1/HSF1/CCT7/SMG7/POM121/ALYREF/HNRNPAB/IGF2BP1/CASC3/KHSRP/CCT6A/CCT5/NPM1/NUP98/CCT2/SEH1L/RAN/NXT1/CCT4/XPO5/MRPL18/QKI/NHP2/NOP10/BICD2/RAE1/IGF2BP3/NDC1/NUP62/THOC5/POLR2D/PRPF6/YBX1/YY1/TGFBR2/CCT8/ATXN2/RANBP2/IGF2BP2/NAF1/MYO1C/DHX9/RBM8A/ZNHIT6/LRPPRC/PHAX/SLBP/TST/NUP37/NUP210/SETD2/ZC3…
GO:0006352	DNA-templated transcription initiation	120	0.450159	2.24513	2.0454e-08	1.02545e-06	7.37419e-07	5234	tags=59%; list=37%; signal=38%	CDK7/TAF13/CRCP/POLR1E/GTF2E2/RRN3/TAF12/NCOA6/MED10/SRF/TAF4/GTF3C4/UBTF/ELOA/FOSL1/TFB2M/TP53/MED1/TFAM/MAZ/POLRMT/POLR2D/E2F3/GTF3C5/SMARCA4/POLR2I/MED13/MED18/TBPL1/POLR2G/MED8/TAF4B/GTF2E1/TAF8/MED12/GTF2F1/CAND1/MED9/MED16/DR1/CDK4/THRA/SMARCA5/SMARCB1/BCLAF1/SUB1/CDK9/BAZ2A/ELOC/TAF5/PPM1D/MED14/POLR3H/TAF6L/SETX/DHX36/TAF9/TAF3/POLR1F/HMGB1/PSMC6/CCNH/RSF1/MED29/ATF7IP/MED22/ELOB/MED25/ME…
GO:2000058	regulation of ubiquitin-dependent protein catabolic process	141	0.450368	2.29507	9.38937e-10	7.6494e-08	5.50081e-08	6056	tags=74%; list=43%; signal=43%	HSPA1A/HSPA1B/MAP1A/HSP90AB1/SMAD7/VCP/KEAP1/TRIB3/SMURF1/RYBP/CDC20/SGTA/BCAP31/UBQLN1/HSPBP1/CBFA2T3/CEBPA/PDCL3/UBQLN4/NFE2L2/USP5/SDCBP/HECTD1/AKT1/RAD23A/UBQLN2/CLU/SMARCC1/NUB1/UBXN1/USP7/SH3RF1/SUFU/PML/MAPK9/RNF19B/HIPK2/DDRGK1/BAG5/RNF14/MTM1/CSNK1A1/RACK1/CSNK2A1/AURKA/RNF139/STYX/SIRT6/MDM2/ARIH2/NOP53/GNA12/USP9X/RAD23B/GSK3A/EIF3H/PSMD10/BAG6/UBE2K/UBE3A/CCDC22/CCAR2/PARK7/TAF9/MKRN2…
GO:2001021	negative regulation of response to DNA damage stimulus	70	0.450634	2.00658	2.73148e-05	0.000534405	0.000384299	4201	tags=46%; list=30%; signal=32%	BCL2/SHLD1/SNAI1/MAD2L2/TERF2/SIRT1/CYREN/HSF1/PTTG1IP/UBQLN4/KLHL15/YJU2/CLU/THOC5/PPP1R10/AUNIP/UBR5/RPS3/DDIAS/TRIP12/KDM1A/RIF1/MDM2/SHLD3/TMEM161A/PSMD10/TPT1/RNF169/CCAR2/ING2/ERCC4/TAF9
GO:0006367	transcription initiation at RNA polymerase II promoter	85	0.450969	2.0999	8.83678e-06	0.000220217	0.000158362	5234	tags=58%; list=37%; signal=36%	CDK7/TAF13/GTF2E2/TAF12/MED10/SRF/TAF4/ELOA/TP53/MED1/MAZ/POLR2D/E2F3/POLR2I/MED13/MED18/POLR2G/MED8/TAF4B/GTF2E1/TAF8/MED12/GTF2F1/CAND1/MED9/MED16/DR1/CDK4/THRA/SUB1/CDK9/ELOC/TAF5/PPM1D/MED14/TAF6L/DHX36/TAF9/TAF3/HMGB1/PSMC6/CCNH/MED29/ATF7IP/MED22/ELOB/MED25/MED26/GTF2A1
GO:0034504	protein localization to nucleus	255	0.4522	2.48726	1e-10	1.06408e-08	7.65199e-09	3870	tags=49%; list=27%; signal=37%	SQSTM1/RRS1/GLIS2/HSP90AA1/BAG3/HSP90AB1/FERMT2/AKIRIN2/NOLC1/TRAF3IP2/NUP153/BYSL/CCT3/TRIM28/CDKN1A/NUP155/HDGF/NOTCH1/SMO/POM121C/JUP/KPNA4/TCP1/KPNA3/KPNA6/ILRUN/POLR1A/SIX4/DKC1/ATP13A2/ANGPT1/TNPO3/WWTR1/ZPR1/MEPCE/CTDNEP1/TNPO1/PTTG1IP/CCT7/POM121/RRP7A/CCT6A/KPNA2/CCT5/TESK1/CHP1/CSE1L/NPM1/NUP98/CCT2/TP53/RAN/NXT1/CCT4/MED1/MSX1/AKT1/NUAK2/PRKCD/HYAL2/NUP62/PLRG1/IPO5/IPO7/LMNA/ZC3H12A/E…
GO:0009161	ribonucleoside monophosphate metabolic process	46	0.453436	1.85177	0.00112023	0.00998665	0.00718156	2526	tags=33%; list=18%; signal=27%	AK1/CASK/UCK2/IMPDH1/MPP1/AK3/GMPS/UMPS/PPAT/CAD/ATIC/PRPS2/PFAS/GART/AK2
GO:0043535	regulation of blood vessel endothelial cell migration	62	0.454351	1.99698	5.93127e-05	0.00101064	0.00072677	2243	tags=35%; list=16%; signal=30%	HMOX1/ACVRL1/MAP2K3/ABL1/PIK3C2A/NOTCH1/JUP/APOE/SIRT1/NOS3/PRKD2/ANGPT1/ADAM17/NFE2L2/HDAC5/AKT1/NUS1/GADD45A/ATP5F1B/SPRED1/SP1/HIF1A
GO:0051170	import into nucleus	137	0.456797	2.33864	6.49464e-10	5.46178e-08	3.92766e-08	3870	tags=52%; list=27%; signal=38%	SQSTM1/HSP90AA1/BAG3/HSP90AB1/AKIRIN2/NOLC1/TRAF3IP2/HTATIP2/NUP153/TRIM28/CDKN1A/NUP155/NOTCH1/SMO/POM121C/JUP/KPNA4/KPNA3/KPNA6/ANGPT1/TNPO3/ZPR1/TNPO1/PTTG1IP/POM121/KPNA2/CHP1/CSE1L/NUP98/TP53/RAN/NXT1/MED1/AKT1/PRKCD/HYAL2/NUP62/IPO5/IPO7/LMNA/ZC3H12A/E2F3/PPP3R1/PHB2/PPP1R10/SUFU/RANBP2/RBM22/PML/FAM53B/UBR5/CBLB/ELAVL1/KPNB1/NUP93/SIRT6/NUP88/RAB23/ZIC1/FLNA/NUP188/APOD/NUTF2/FAM53C/TXNIP/…
GO:0009299	mRNA transcription	43	0.456931	1.81897	0.00115957	0.0102644	0.00738131	4389	tags=53%; list=31%; signal=37%	EPAS1/RARA/ATF4/TAF13/TAF12/HSF1/TAF4/HIPK3/TP53/MED1/NCOA2/RXRA/TAF4B/TFCP2/SUPT6H/TAF8/NCOA1/TAF5/NCBP1/TAF9/TAF3/CREB1/AP3B1
GO:0006278	RNA-templated DNA biosynthetic process	68	0.457751	2.04493	3.95037e-05	0.000727817	0.000523385	4505	tags=56%; list=32%; signal=38%	HSP90AA1/HSP90AB1/CCT3/TCP1/TERF2/DKC1/TNKS2/CCT7/CCT6A/CCT5/CCT2/CCT4/GNL3L/PTGES3/PKIB/NHP2/NOP10/TENT4B/MAP2K7/CCT8/RPA1/NAF1/NEK7/HNRNPC/RFC1/SMG5/PINX1/HNRNPU/MAPK1/MAP3K4/TNKS1BP1/XRCC5/NAT10/SRC/HNRNPA1/GAR1/ACD/MAPK3
GO:0006405	RNA export from nucleus	78	0.457858	2.09279	4.49661e-06	0.00012605	9.06447e-05	4768	tags=63%; list=34%; signal=42%	XPOT/NUP153/NOL6/NUP155/POM121C/FYTTD1/UPF1/POLDIP3/RBM15B/SMG7/POM121/ALYREF/CASC3/NPM1/RAN/NXT1/XPO5/RAE1/NUP62/THOC5/POLR2D/DHX9/RBM8A/PHAX/SETD2/SMG5/NUP93/AKAP8L/KHDRBS1/SUPT6H/CPSF6/NUP88/THOC3/DDX39A/NUP188/TSC1/NUP133/ALKBH5/MAGOH/THOC6/NCBP1/SRSF3/HNRNPA1/IWS1/EIF4A3/NXF1/NUP214/UPF2/NSUN2
GO:0006606	protein import into nucleus	134	0.459112	2.36592	5.67584e-10	4.9323e-08	3.5469e-08	3870	tags=52%; list=27%; signal=38%	SQSTM1/HSP90AA1/BAG3/HSP90AB1/AKIRIN2/NOLC1/TRAF3IP2/NUP153/TRIM28/CDKN1A/NUP155/NOTCH1/SMO/POM121C/JUP/KPNA4/KPNA3/KPNA6/ANGPT1/TNPO3/ZPR1/TNPO1/PTTG1IP/POM121/KPNA2/CHP1/CSE1L/NUP98/TP53/RAN/NXT1/MED1/AKT1/PRKCD/HYAL2/NUP62/IPO5/IPO7/LMNA/ZC3H12A/E2F3/PPP3R1/PHB2/PPP1R10/SUFU/RANBP2/RBM22/PML/FAM53B/UBR5/CBLB/ELAVL1/KPNB1/NUP93/SIRT6/NUP88/RAB23/ZIC1/FLNA/NUP188/APOD/NUTF2/FAM53C/TXNIP/NUP133/I…
GO:0046620	regulation of organ growth	54	0.462565	1.97975	0.000127499	0.00181173	0.00130285	2255	tags=37%; list=16%; signal=31%	TBX2/PIM1/TBX20/DUSP9/CGA/BCL2L11/G6PD/SERP1/SOD1/NOTCH1/SMO/TGFBR3/ACACB/FOXC1/CTDP1/TOMM70/AKT1/YY1/TGFBR2/RGS2
GO:0035967	cellular response to topologically incorrect protein	108	0.462606	2.26893	3.44476e-08	1.6181e-06	1.16361e-06	3479	tags=46%; list=25%; signal=35%	CREB3L3/HSPA1A/HSPA6/HSPB8/HSPA1B/BCL2L11/HSPA8/BAG3/XBP1/ERN1/AKIRIN2/ATF4/SERP1/VCP/HSPD1/BHLHA15/TMEM33/ATF3/DNAJB9/AMFR/CREB3L2/HSF1/UBE2W/DAXX/ABCB10/NFE2L2/KLHL15/TMBIM6/ATF6/EIF2S1/CUL3/DNAJB12/DDRGK1/CTH/TBL2/CREB3/FICD/NCK1/PTPN1/BAK1/RACK1/RNF5/DNAJB14/SELENOS/VAPB/EP300/RNF126/SDF2L1/BFAR/EIF2AK2
GO:0042440	pigment metabolic process	51	0.463694	1.93214	0.000293929	0.00357237	0.00256895	1692	tags=25%; list=12%; signal=23%	HMOX1/TBX2/SLC6A9/ALAS1/BCL2/OPN3/FECH/TSPO/SLC25A38/ABCB10/RAPGEF2/COX10/PGRMC1
GO:0006626	protein targeting to mitochondrion	92	0.465073	2.21532	1.51764e-07	6.23068e-06	4.48058e-06	4536	tags=60%; list=32%; signal=41%	HSP90AA1/BAG3/TOMM40/TIMM13/HSPD1/SAE1/HSPA4/TIMM44/TSPO/BCAP31/TOMM5/TOMM22/TIMM10B/TIMM22/TIMM29/GRPEL1/HTRA2/TIMM23/TIMM10/TIMM8A/TOMM70/UBE2L3/AIP/GRPEL2/TIMM9/ATG13/SH3GLB1/MFN2/SAMM50/TIMM50/CHCHD4/FBXO7/AIFM1/PINK1/PARL/USP36/HAX1/DNAJC15/TOMM40L/ARIH2/PMPCA/UBE2D3/GSK3A/MFF/MTX1/SREBF2/BAP1/TIMM17A/MTX2/PDCD5/CSNK2A2/ROMO1/RHOU/TIMM17B/UBE2J2
GO:0006446	regulation of translational initiation	70	0.4664	2.07678	1.02957e-05	0.00024181	0.00017389	6135	tags=80%; list=43%; signal=45%	LARP1/EIF4G1/ATF4/AGO2/EIF4EBP1/BZW2/EIF1/DNAJC3/EIF5/NPM1/YTHDF1/EIF5B/EIF3B/EIF2S1/POLR2D/EIF2AK1/EIF4G2/EIF4B/MTOR/EIF4EBP2/PAIP2B/NCK1/EIF4H/YTHDF3/POLR2G/PPP1CA/DDX3X/YTHDF2/KHDRBS1/CDC123/RPL13A/DHX29/EIF2AK2/EIF3H/EIF3K/NCBP1/PPP1R15B/EIF4G3/EIF3E/PPP1R15A/BZW1/UHMK1/DDX1/IMPACT/ALKBH1/CSDE1/TMED2/MTIF2/PAIP1/TPR/NCBP2/EIF2B2/NCK2/EIF2B5/KLHL25/EIF1B
GO:0007004	telomere maintenance via telomerase	67	0.467725	2.09469	1.38825e-05	0.000305416	0.00021963	4505	tags=57%; list=32%; signal=39%	HSP90AA1/HSP90AB1/CCT3/TCP1/TERF2/DKC1/TNKS2/CCT7/CCT6A/CCT5/CCT2/CCT4/GNL3L/PTGES3/PKIB/NHP2/NOP10/TENT4B/MAP2K7/CCT8/RPA1/NAF1/NEK7/HNRNPC/RFC1/SMG5/PINX1/HNRNPU/MAPK1/MAP3K4/TNKS1BP1/XRCC5/NAT10/SRC/HNRNPA1/GAR1/ACD/MAPK3
GO:0010833	telomere maintenance via telomere lengthening	76	0.467748	2.13612	4.05352e-06	0.000115492	8.30523e-05	4505	tags=55%; list=32%; signal=38%	HSP90AA1/HSP90AB1/CCT3/TCP1/TERF2/DKC1/DCLRE1B/TNKS2/CCT7/CCT6A/CCT5/CCT2/CCT4/GNL3L/PTGES3/PKIB/NHP2/NOP10/TENT4B/MAP2K7/CCT8/RPA1/NAF1/NEK7/HNRNPC/RFC1/RAD51/SMG5/PINX1/HNRNPU/MAPK1/MAP3K4/TNKS1BP1/XRCC5/NAT10/DHX36/ERCC4/SRC/HNRNPA1/GAR1/ACD/MAPK3
GO:0072091	regulation of stem cell proliferation	46	0.470446	1.92124	0.000549341	0.00590377	0.0042455	3216	tags=48%; list=23%; signal=37%	PIM1/OVOL1/IRS2/RARG/FERMT2/CCNE1/FBLN1/NOTCH1/TBX3/ZFP36L1/OSR2/CEBPA/TP53/TGFBR2/CDKN2C/PTCH1/PDCD2/KAT7/KDM1A/HNRNPU/NF2/SIRT6
GO:0042306	regulation of protein import into nucleus	49	0.471657	1.9612	0.000207041	0.00268536	0.00193108	3870	tags=51%; list=27%; signal=37%	HSP90AA1/BAG3/HSP90AB1/NOLC1/TRIM28/SMO/JUP/ANGPT1/ZPR1/CHP1/RAN/PRKCD/HYAL2/IPO5/ZC3H12A/SUFU/RBM22/UBR5/SIRT6/RAB23/ZIC1/FLNA/APOD/GLI3/HCLS1
GO:0043966	histone H3 acetylation	72	0.471963	2.13464	8.39937e-06	0.000213631	0.000153625	4201	tags=50%; list=30%; signal=35%	JADE3/NAA60/TAF5L/JADE2/SIRT1/ATXN7L3/TAF12/BRPF1/TADA2B/TAF4/USP22/SMAD4/PWWP2B/BRD1/TRIM16/SGF29/WBP2/KAT7/SF3B5/CHEK1/SF3B3/TADA1/EP300/POLE3/BRPF3/SIN3A/ATXN7/DR1/SMARCB1/GATA3/TRRAP/MEAF6/TAF5/TAF6L/PER1/TAF9
GO:0055072	iron ion homeostasis	58	0.472738	2.04329	4.2558e-05	0.000773681	0.000556367	2479	tags=38%; list=18%; signal=31%	HMOX1/FTL/EPAS1/NEO1/FTH1/SOD1/ATP13A2/ACO1/TTC7A/ATP6V0D1/SMAD4/SOD2/ATP6AP1/HYAL2/NUBP1/HMOX2/EIF2AK1/GLRX3/SLC39A14/HIF1A/TFRC/NCOA4
GO:0060411	cardiac septum morphogenesis	47	0.473568	1.93383	0.000228779	0.00290939	0.00209219	3423	tags=49%; list=24%; signal=37%	TBX2/SMAD6/TBX20/FZD1/MSX2/SMAD7/NOTCH1/TBX3/SMO/TGFBR3/NOS3/CHD7/SMAD4/FGFRL1/TP53/TBX1/TGFBR2/ACVR1/SOX4/NOTCH2/MDM2/GATA6/JAG1
GO:0002011	morphogenesis of an epithelial sheet	47	0.474388	1.93717	0.000220383	0.00282329	0.00203027	3640	tags=53%; list=26%; signal=40%	ACVRL1/TBX20/FERMT2/ARHGAP24/MSX2/HBEGF/NOTCH1/RREB1/ADAM17/SRF/AJUBA/PHLDB2/RHOC/CD151/LRG1/LIN7C/MTOR/WNT7A/RHOA/NOTCH2/ITGB1/ITGA5/FLNA/JAG1/DAG1
GO:0006413	translational initiation	109	0.474399	2.33514	4.76806e-09	2.70224e-07	1.94323e-07	4609	tags=59%; list=33%; signal=40%	LARP1/EIF4G1/ATF4/AGO2/EIF6/EIF4EBP1/BZW2/EIF3J/ABCE1/EIF1/DNAJC3/EIF1AD/EIF5/EIF3M/EIF4E/EIF2S3B/NPM1/YTHDF1/EIF3A/EIF5B/EIF3B/EIF2S1/POLR2D/DHX33/EIF2AK1/EIF3I/EIF4G2/EIF4B/RPS3/MTOR/EIF4EBP2/PAIP2B/NCK1/EIF4H/SLBP/RPS5/YTHDF3/EIF1AX/EIF3D/POLR2G/PPP1CA/DDX3X/YTHDF2/KHDRBS1/EIF2B3/CDC123/RPL13A/EIF2B4/DHX29/EIF4E2/EIF3L/EIF2AK2/EIF3H/EIF2A/EIF3K/NCBP1/PPP1R15B/EIF4G3/EIF3E/EIF3F/EIF3G/PPP1R15A/…
GO:0098754	detoxification	81	0.476392	2.20961	1.04968e-06	3.55392e-05	2.55568e-05	1703	tags=28%; list=12%; signal=25%	MT2A/NQO1/MT1E/TXNRD1/MT1F/PIM1/MT1X/GSR/MTARC1/ABCG2/CAT/SOD1/PTGES/GPX4/APOE/SLC30A1/NOS3/PRDX1/GSTP1/NFE2L2/SOD2/PXDN/UBIAD1
GO:0016578	histone deubiquitination	44	0.478467	1.92471	0.000410207	0.0047007	0.00338035	4487	tags=52%; list=32%; signal=36%	EPOP/TAF5L/ATXN7L3/TAF12/TADA2B/TAF4/USP22/BRCC3/USP3/USP7/USP36/SGF29/SF3B5/SF3B3/SART3/TADA1/ATXN7/TRRAP/TAF5/BAP1/TAF6L/TAF9/KAT2A
GO:0034470	ncRNA processing	403	0.479903	2.73388	1e-10	1.06408e-08	7.65199e-09	4570	tags=56%; list=32%; signal=39%	RRS1/RPP25L/RRP12/CTU1/LAGE3/MYCN/DDX21/IMP4/NOB1/UTP20/NOLC1/NOL6/UTP4/PUSL1/TRMT61A/AGO2/RRP9/BYSL/EXOSC4/DIMT1/WDR12/DDX56/NUP155/PDCD11/METTL1/YRDC/EIF6/PTCD1/EXOSC6/PA2G4/DHX37/WDR3/DKC1/MAK16/RPF1/EMG1/NOL10/WDR74/MRPL44/ESF1/RPP25/INTS5/DDX54/RPUSD2/RCL1/UTP11/MRM1/AARS1/RPUSD1/DDX10/RPP14/TUT7/MRM3/RPP40/GEMIN4/KARS1/UTP14A/GTPBP4/RRP7A/ZMPSTE24/KTI12/LIN28B/SRFBP1/CHD7/GRSF1/RPL7L1/RRP36…
GO:0034620	cellular response to unfolded protein	88	0.48382	2.2601	2.48505e-07	9.89088e-06	7.11269e-06	2814	tags=41%; list=20%; signal=33%	CREB3L3/HSPA1A/HSPA6/HSPB8/HSPA1B/BCL2L11/HSPA8/BAG3/XBP1/ERN1/ATF4/SERP1/VCP/HSPD1/BHLHA15/TMEM33/ATF3/DNAJB9/AMFR/CREB3L2/HSF1/DAXX/ABCB10/NFE2L2/TMBIM6/ATF6/EIF2S1/DDRGK1/CTH/TBL2/CREB3/FICD/NCK1/PTPN1/BAK1/RACK1
GO:0043470	regulation of carbohydrate catabolic process	38	0.483986	1.84172	0.000768331	0.00747403	0.0053747	3603	tags=53%; list=26%; signal=39%	EIF6/TIGAR/CBFA2T3/TP53/MLST8/PHKG2/HIF1A/PPP1R3D/GIT1/MTOR/APP/PPARA/ZBTB7A/PPP1CA/ARL2/NCOR1/SIRT6/EP300/GSK3A/ARNT
GO:0061647	histone H3-K9 modification	40	0.484625	1.88171	0.000877847	0.00833715	0.00599538	3876	tags=42%; list=27%; signal=31%	SETD7/SIRT1/BEND3/KDM4A/SMAD4/PWWP2B/LMNA/EHMT2/SUV39H2/ZNF304/KDM1A/CHEK1/RIF1/SMARCB1/GATA3/H1-5/SUV39H1
GO:0010823	negative regulation of mitochondrion organization	42	0.485146	1.89161	0.000547122	0.00589399	0.00423847	3129	tags=50%; list=22%; signal=39%	HSPA1A/PPIF/VAT1/TSPO/PRELID1/TIGAR/SLC35F6/TP53/AKT1/ACAA2/SLC25A5/CLU/LMNA/GHITM/PINK1/PARL/TFRC/FXN/BAK1/OPA1/MUL1
GO:0009266	response to temperature stimulus	115	0.489295	2.40422	1.13449e-09	9.10038e-08	6.54424e-08	2559	tags=39%; list=18%; signal=32%	HMOX1/HSPA1A/HSPA6/DIO2/HMGCS2/HSPA1B/DNAJA1/HSP90AB3P/HSP90AA1/BAG3/HSP90AB1/DNAJB1/TRPV2/IER5/DNAJA2/NR2F6/CHORDC1/SLC9A1/VCP/HSPD1/SOD1/DNAJA3/DNAJB4/TMEM135/CLPB/UCP2/SIRT1/NOS3/DNAJC3/HSF1/DAXX/HTRA2/SOD2/MAPKAPK2/AKT1/EIF2S1/POLR2D/IRAK1/MAP2K7/CREBBP/DNAJC7/GLRX2/FGF1/MTOR/TRPV4
GO:0003151	outflow tract morphogenesis	42	0.49003	1.91066	0.000474174	0.00523801	0.00376674	2302	tags=36%; list=16%; signal=30%	TBX2/SMAD6/TBX20/FZD1/MSX2/GJA5/NOTCH1/TBX3/TGFBR3/FOXC1/SMAD4/TBX1/TGFBR2/HIF1A/PLXND1
GO:0006879	cellular iron ion homeostasis	41	0.490256	1.90874	0.000401002	0.00461551	0.00331909	2772	tags=41%; list=20%; signal=33%	HMOX1/FTL/FTH1/SOD1/ATP13A2/ACO1/TTC7A/ATP6V0D1/SMAD4/ATP6AP1/NUBP1/GLRX3/SLC39A14/HIF1A/TFRC/NCOA4/FXN
GO:2001237	negative regulation of extrinsic apoptotic signaling pathway	64	0.490681	2.1829	5.48008e-06	0.000148819	0.000107018	2539	tags=33%; list=18%; signal=27%	HMOX1/HSPA1A/GCLM/BCL2/ITPRIP/HSPA1B/PEA15/SIAH2/ARHGEF2/PSME3/NOS3/RELA/GSTP1/AKT1/ICAM1/LMNA/SH3RF1/MCL1/ACVR1/PELI3/BIRC6
GO:0055076	transition metal ion homeostasis	93	0.490743	2.34583	2.56305e-08	1.22603e-06	8.81661e-07	2772	tags=42%; list=20%; signal=34%	HMOX1/MT2A/MT1E/MT1F/MT1X/FTL/EPAS1/SLC30A5/NEO1/FTH1/SLC31A1/SOD1/SLC30A1/ATP13A2/ACO1/TTC7A/ARF1/ATP6V0D1/SMAD4/SOD2/PRNP/ATP6AP1/SCO1/HYAL2/NUBP1/HMOX2/EIF2AK1/GLRX3/SLC39A14/SLC39A6/HIF1A/TFRC/NCOA4/XIAP/SLC30A2/APP/SLC39A4/SLC39A7/FXN
GO:1902041	regulation of extrinsic apoptotic signaling pathway via death domain receptors	35	0.491709	1.8602	0.00116149	0.0102644	0.00738131	2099	tags=29%; list=15%; signal=24%	HMOX1/ITPRIP/PEA15/ARHGEF2/ATF3/NOS3/FEM1B/ICAM1/SKIL/FAF1
GO:0031123	RNA 3'-end processing	97	0.492207	2.3737	9.48003e-09	5.09576e-07	3.66445e-07	5908	tags=72%; list=42%; signal=42%	FIP1L1/CSTF2T/EXOSC4/ZFP36L1/PTCD1/EXOSC6/DKC1/INTS5/HSF1/TUT7/LIN28B/GRSF1/ZNF473/USB1/TENT4B/POLR2D/ZC3H14/POLR3K/CSTF2/CLP1/INTS14/AHCYL1/SNRPA/INTS7/TOE1/APP/SLBP/SYMPK/ZC3H3/CPSF2/ERI3/EXOSC2/ERI1/CPSF6/APLP1/INTS12/CPSF4/HSD17B10/PNPT1/MTPAP/CDK9/SCAF8/PAPOLG/NCBP1/SUPV3L1/SSU72/DHX36/CSTF3/TRNT1/EXOSC7/RPRD2/RPS21/WDR33/NUDT21/CPSF3/MBLAC1/PAPOLA/RPRD1A/FBL/EXOSC8/SSB/YTHDC1/NCBP2/CDC73/EL…
GO:0140053	mitochondrial gene expression	160	0.492453	2.55979	1e-10	1.06408e-08	7.65199e-09	4429	tags=59%; list=31%; signal=41%	PPARGC1B/NGRN/SHMT2/MPV17L2/TWNK/MRPS12/PTCD1/SLC25A33/TBRG4/EARS2/MRPS23/MRPL49/MRPL44/MRPL47/NOA1/MRPL4/GARS1/DAP3/MRPS35/MRPS2/MRPL9/MRPL12/MRPS18B/MRPS6/TFB2M/MRPS10/MRPL41/MRPL18/FASTKD2/TFAM/MRPS9/MRPS34/TACO1/MRPL2/MRPS27/POLRMT/MRPL37/MRPL54/FOXO3/MRPS18A/MRPL13/CHCHD10/RCC1L/FASTKD5/LARS2/GADD45GIP1/GATC/RARS2/MALSU1/LRPPRC/MRPL45/MRPS30/MRPL10/MRPS22/MRPL15/FASTKD1/MRPL55/MRPL14/QRSL1/P…
GO:1900180	regulation of protein localization to nucleus	111	0.493475	2.42814	3.71894e-10	3.3432e-08	2.40415e-08	3477	tags=48%; list=25%; signal=36%	GLIS2/HSP90AA1/BAG3/HSP90AB1/FERMT2/NOLC1/BYSL/CCT3/TRIM28/SMO/JUP/TCP1/ILRUN/POLR1A/DKC1/ATP13A2/ANGPT1/WWTR1/ZPR1/MEPCE/CCT7/CCT6A/CCT5/TESK1/CHP1/NPM1/CCT2/RAN/CCT4/AKT1/PRKCD/HYAL2/IPO5/LMNA/ZC3H12A/CCT8/SUFU/RBM22/UBR5/MFHAS1/TFRC/MCRS1/PINX1/KAT7/CARD10/NF2/SIRT6/RAB23/ZIC1/NMD3/FLNA/APOD/SIN3A
GO:0032543	mitochondrial translation	128	0.493478	2.50003	1e-10	1.06408e-08	7.65199e-09	4429	tags=60%; list=31%; signal=42%	NGRN/SHMT2/MPV17L2/MRPS12/PTCD1/EARS2/MRPS23/MRPL49/MRPL44/MRPL47/NOA1/MRPL4/GARS1/DAP3/MRPS35/MRPS2/MRPL9/MRPL12/MRPS18B/MRPS6/MRPS10/MRPL41/MRPL18/FASTKD2/MRPS9/MRPS34/TACO1/MRPL2/MRPS27/MRPL37/MRPL54/MRPS18A/MRPL13/RCC1L/LARS2/GADD45GIP1/GATC/RARS2/MALSU1/LRPPRC/MRPL45/MRPS30/MRPL10/MRPS22/MRPL15/MRPL55/MRPL14/QRSL1/MRPL48/GFM1/DARS2/MRPL3/UQCC2/MRPL36/TUFM/MRPS16/AURKAIP1/MRPS18C/TRUB2/MRPL17…
GO:0044786	cell cycle DNA replication	39	0.495663	1.90939	0.000290195	0.00355575	0.002557	4585	tags=49%; list=32%; signal=33%	UPF1/CDT1/GINS3/TERF2/MCM2/ZPR1/ZMPSTE24/FEN1/WIZ/MCM6/RAD51/PCNA/RTF2/MCM3/DBF4/GMNN/ZNF830/MCM4/DONSON
GO:1903573	negative regulation of response to endoplasmic reticulum stress	40	0.495721	1.9248	0.000591876	0.00619687	0.00445628	4625	tags=65%; list=33%; signal=44%	HSPA1A/XBP1/GRINA/SGTA/DNAJB9/MAGEA3/TMBIM6/CLU/NR1H2/LPCAT3/UBXN1/DDRGK1/CREB3/NCK1/PTPN1/USP25/RACK1/OPA1/SELENOS/TXNDC12/BFAR/HYOU1/PPP1R15B/PARK7/PPP1R15A/USP14
GO:0035966	response to topologically incorrect protein	142	0.495744	2.53736	1e-10	1.06408e-08	7.65199e-09	3479	tags=48%; list=25%; signal=36%	CREB3L3/HSPA1A/HSPA6/HSPH1/HSPB8/HSPA1B/BCL2L11/DNAJA1/HSPA8/F12/HSP90AA1/BAG3/HSP90AB1/CHAC1/DNAJB1/XBP1/ERN1/AKIRIN2/SERPINH1/ATF4/SERP1/VCP/HSPD1/HSPA4/BHLHA15/DNAJB4/HSPE1/KBTBD6/TMEM33/ATF3/DNAJB9/DNAJC3/AMFR/CREB3L2/HSF1/UBE2W/DAXX/ABCB10/NFE2L2/KLHL15/FAF2/TMBIM6/MFN2/ATF6/CLU/EIF2S1/CUL3/DNAJB12/STT3B/HSPB7/DDRGK1/CTH/TBL2/CREB3/FICD/NCK1/PTPN1/BAK1/RACK1/RNF5/DNAJB14/SELENOS/VAPB/EP300/R…
GO:1900182	positive regulation of protein localization to nucleus	76	0.499235	2.27991	2.99557e-07	1.17191e-05	8.42743e-06	3870	tags=54%; list=27%; signal=39%	GLIS2/HSP90AA1/BAG3/HSP90AB1/FERMT2/CCT3/TRIM28/SMO/JUP/TCP1/DKC1/WWTR1/ZPR1/MEPCE/CCT7/CCT6A/CCT5/TESK1/NPM1/CCT2/RAN/CCT4/AKT1/PRKCD/HYAL2/IPO5/ZC3H12A/CCT8/RBM22/UBR5/TFRC/MCRS1/PINX1/KAT7/CARD10/ZIC1/NMD3/FLNA/SESN2/GLI3/HCLS1
GO:0042149	cellular response to glucose starvation	44	0.499528	2.00944	0.000118628	0.00172292	0.00123898	3917	tags=57%; list=28%; signal=41%	PLIN2/BCL2/XBP1/ATF4/BHLHA15/SIRT1/NFE2L2/TP53/NUAK2/SH3GLB1/SESN3/PLIN3/ZC3H12A/FOXO3/CPEB4/SLC7A5/TBL2/PIK3R4/SIK2/SESN2/KPTN/RRP8/KAT5/SUV39H1/NUAK1
GO:0022613	ribonucleoprotein complex biogenesis	442	0.502297	2.88896	1e-10	1.06408e-08	7.65199e-09	4682	tags=66%; list=33%; signal=45%	RPLP0P6/RRS1/RRP12/HSP90AA1/NGRN/HSP90AB1/DDX21/IMP4/MPV17L2/NOB1/UTP20/NOLC1/NOL6/ISG20L2/GRWD1/UTP4/URB2/AGO2/RRP9/BYSL/EXOSC4/DIMT1/WDR12/DDX56/ISY1/PDCD11/EIF6/EXOSC6/SF3B4/PA2G4/DHX37/EIF3J/WDR3/NIP7/ABCE1/DKC1/MAK16/RPF1/RNU4-2/EMG1/NOL10/SF3A1/WDR74/MRPL44/C1orf109/SF1/ESF1/RRN3/RPP25/DDX54/RPUSD2/RCL1/UTP11/MRM1/EIF5/RPUSD1/DDX10/SNRPB/MRM3/RPP40/GEMIN4/UTP14A/EIF3M/PUF60/AATF/GTPBP4/EIF2…
GO:0002181	cytoplasmic translation	156	0.502845	2.59892	1e-10	1.06408e-08	7.65199e-09	5599	tags=75%; list=40%; signal=46%	RPLP0P6/EIF4G1/CPEB2/EIF3J/CNBP/AARS1/EIF5/ETF1/EIF3M/EIF2S3B/IGF2BP1/DPH1/EIF3A/EIF3B/DPH2/RPL18/FAU/YBX1/RPS15/RPL8/CPEB4/EIF3I/RPL18A/EIF4B/RPL13/RPL19/DHX9/RPL35/RPS3/UBA52/MTOR/NCK1/EIF4H/SLBP/RPS26/DPH5/RPS5/RPL15/EIF3D/RACK1/RPL29/YTHDF2/RPL7A/RPS19/RPS14/HNRNPU/EIF2B3/RPL3/RPSA/RPL14/RPL38/RPL13A/RPS23/DHX29/RPL32/RPS28/RWDD1/RPLP1/RPLP2/RPL10/RPS2/RPL36/EIF3L/RPS4X/RPS9/RPL6/RPS8/EIF3H/D…
GO:0070059	intrinsic apoptotic signaling pathway in response to endoplasmic reticulum stress	54	0.502989	2.15277	1.46822e-05	0.000318971	0.000229378	3118	tags=48%; list=22%; signal=38%	HSPA1A/BCL2/BCL2L11/CHAC1/XBP1/ERN1/ATF4/CEBPB/TRIB3/GRINA/SIRT1/MAGEA3/TP53/TMBIM6/MAP3K5/TRAF2/PML/AIFM1/CREB3/NCK1/PTPN1/BAK1/SERINC3/OPA1/SELENOS/TXNDC12
GO:0000959	mitochondrial RNA metabolic process	50	0.503193	2.09396	5.21543e-05	0.000912525	0.000656212	3666	tags=50%; list=26%; signal=37%	PPARGC1B/TWNK/SLC25A33/TBRG4/EARS2/GARS1/MRPL12/GRSF1/PDE12/TFB2M/FASTKD2/TFAM/POLRMT/FOXO3/CHCHD10/FASTKD5/LRPPRC/FASTKD1/PUS1/THAP11/DARS2/HSD17B10/TRMT5/WARS2/PNPT1
GO:0006414	translational elongation	48	0.504607	2.08653	4.2735e-05	0.000773681	0.000556367	3317	tags=46%; list=24%; signal=35%	DIO2/CPEB2/EIF5A/ZNF598/MRPL44/AARS1/EEF2/DPH1/DPH2/EEFSEC/EEF1A2/EEF1A1/DPH5/SELENOT/HBS1L/RACK1/GTPBP1/GFM1/EEF1B2/RPLP1/RPLP2/TUFM
GO:0006270	DNA replication initiation	36	0.506502	1.93633	0.000594402	0.00621085	0.00446632	5392	tags=67%; list=38%; signal=41%	CCNE1/CDC34/CDC6/CDT1/GINS3/MCM2/MCM10/ORC5/MCM6/KAT7/MCM3/CIZ1/GMNN/LRWD1/WRNIP1/MCM4/ORC1/TICRR/TOPBP1/ORC3/PURA/CDK2/MCM5/ORC2
GO:0043467	regulation of generation of precursor metabolites and energy	93	0.508435	2.43041	3.44568e-09	2.11362e-07	1.51994e-07	3666	tags=55%; list=26%; signal=41%	PHLDA2/PPIF/IRS2/OPN3/SHMT2/IFNLR1/CCNB1/VCP/EIF6/PRELID1/SLC25A33/NOA1/KHK/TIGAR/CBFA2T3/PDE12/TP53/AKT1/ETFBKMT/DYRK2/TACO1/MLST8/GHITM/PHKG2/PHB2/HIF1A/PPP1R3D/PINK1/GIT1/MTOR/TRPV4/APP/PPARA/ZBTB7A/PPP1CA/ARL2/COX7A2L/NCOR1/CHCHD2/IFNAR1/DNAJC15/RHOA/SELENOS/SIRT6/UQCC2/EP300/NOP53/GSK3A/ABCD1/ARNT/PNPT1
GO:0072599	establishment of protein localization to endoplasmic reticulum	39	0.508464	1.9587	0.000148313	0.00201907	0.00145195	5406	tags=69%; list=38%; signal=43%	MAN1A1/UBL4A/SEC61A1/SGTA/SRPRB/SPCS2/SRPRA/SSR3/SRP68/SGTB/RAB3GAP1/SRP72/GET3/BAG6/RN7SL3/RN7SL1/TRAM1/RAB10/SEC63/CHMP4B/SEC62/TRAM2/SPCS1/SEC61B/ZFAND2B/RAB3GAP2/SRP54
GO:0002183	cytoplasmic translational initiation	39	0.508488	1.95879	0.000148313	0.00201907	0.00145195	4609	tags=67%; list=33%; signal=45%	EIF4G1/EIF3J/EIF5/EIF3M/EIF2S3B/EIF3A/EIF3B/EIF3I/EIF4B/MTOR/NCK1/EIF4H/SLBP/EIF3D/YTHDF2/EIF2B3/RPL13A/DHX29/EIF3L/EIF3H/EIF3K/NCBP1/EIF3E/EIF3F/EIF3G/EIF2S2
GO:0016073	snRNA metabolic process	52	0.509554	2.15433	1.89979e-05	0.000391522	0.00028155	4367	tags=52%; list=31%; signal=36%	SNAPC2/CDK7/EXOSC4/EXOSC6/DKC1/INTS5/MEPCE/ZCCHC7/USB1/NHP2/NOP10/MTREX/METTL16/ELL/INTS14/INTS7/TOE1/INTS10/EXOSC2/INTS12/ZNF143/SNAPC3/CC2D1A/USPL1/EXOSC7/INTS4/RPAP2
GO:0001708	cell fate specification	47	0.509805	2.0818	3.38649e-05	0.000642079	0.00046173	3293	tags=51%; list=23%; signal=39%	TBX2/TBX20/GATAD2A/NOTCH1/TBX3/SMO/MTA2/TBX19/MBD3/ISL2/TBX1/EHMT2/SUFU/FZD7/PTCH1/DMRTA2/GATAD2B/HDAC2/MGA/ESRP1/MNX1/CHD4/PAX6/ITGB1
GO:0045047	protein targeting to ER	36	0.51301	1.96121	0.000435897	0.00491941	0.00353763	4962	tags=64%; list=35%; signal=42%	MAN1A1/UBL4A/SEC61A1/SGTA/SRPRB/SPCS2/SRPRA/SSR3/SRP68/SGTB/SRP72/GET3/BAG6/RN7SL3/RN7SL1/TRAM1/SEC63/CHMP4B/SEC62/TRAM2/SPCS1/SEC61B/ZFAND2B
GO:0032435	negative regulation of proteasomal ubiquitin-dependent protein catabolic process	31	0.513427	1.89517	0.00112048	0.00998665	0.00718156	4948	tags=71%; list=35%; signal=46%	MAP1A/HSP90AB1/RYBP/SGTA/SDCBP/SMARCC1/UBXN1/USP7/DDRGK1/BAG5/MTM1/STYX/NOP53/USP9X/EIF3H/BAG6/CCAR2/PARK7/TAF9/USP14/N4BP1/UCHL5
GO:0051205	protein insertion into membrane	56	0.513768	2.19596	9.78858e-06	0.000234696	0.000168774	4637	tags=66%; list=33%; signal=45%	HSP90AA1/UBL4A/TOMM40/EMC6/TIMM13/HSPA4/SEC61A1/SGTA/TOMM5/TOMM22/TIMM10B/EMC3/TIMM22/TIMM29/REEP1/TIMM10/EMC8/TIMM8A/TOMM70/TIMM9/SAMM50/MMGT1/EMC7/EMC4/MOAP1/GET3/BAG6/MTX1/TRAM1/MTX2/EMC1/EMC9/PDCD5/TRAM2/ROMO1/NMT1/MAIP1
GO:2000059	negative regulation of ubiquitin-dependent protein catabolic process	43	0.514775	2.04924	8.42355e-05	0.00129559	0.000931678	5293	tags=77%; list=38%; signal=48%	MAP1A/HSP90AB1/RYBP/SGTA/PDCL3/SDCBP/SMARCC1/UBXN1/USP7/SUFU/PML/HIPK2/DDRGK1/BAG5/MTM1/CSNK2A1/STYX/NOP53/USP9X/EIF3H/BAG6/CCAR2/PARK7/TAF9/PSEN1/CSNK2A2/RPL5/USP14/N4BP1/UCHL5/RPS7/RPL23/WAC
GO:0070849	response to epidermal growth factor	41	0.514943	2.00485	0.000126063	0.00180488	0.00129792	1625	tags=37%; list=12%; signal=32%	BAIAP2/MARS1/GAREM1/DUSP3/ID1/ZFP36L1/PPP1R9B/ERBB2/PTPN12/FOXC1/ZPR1/NCL/STAT5B/MED1/AKT1
GO:0033260	nuclear DNA replication	35	0.519805	1.96649	0.000395771	0.00456537	0.00328303	4585	tags=51%; list=32%; signal=35%	UPF1/CDT1/GINS3/TERF2/MCM2/ZMPSTE24/FEN1/WIZ/MCM6/RAD51/PCNA/RTF2/MCM3/DBF4/GMNN/ZNF830/MCM4/DONSON
GO:0060038	cardiac muscle cell proliferation	31	0.52105	1.92331	0.000735943	0.00724001	0.00520641	855	tags=26%; list=6%; signal=24%	TBX2/PIM1/TBX20/SKI/ABL1/NOTCH1/TGFBR3/FOXC1
GO:0048524	positive regulation of viral process	50	0.521263	2.16916	1.61376e-05	0.000340653	0.000244969	4737	tags=66%; list=34%; signal=44%	STOM/TYRO3/LARP1/NOTCH1/KPNA6/TBC1D20/STAU1/KPNA2/PDE12/RAD23A/FURIN/TMEM250/RAB7A/VPS37B/DHX9/HACD3/ATG5/PPARA/DDX3X/PPID/SMPD1/VAPB/TSG101/TMEM39A/TOP2B/DDB1/TRIM11/CNOT7/VPS4A/HMGB1/TARBP2/SRPK2/RSF1
GO:0006986	response to unfolded protein	120	0.521591	2.60139	1e-10	1.06408e-08	7.65199e-09	2597	tags=42%; list=18%; signal=34%	CREB3L3/HSPA1A/HSPA6/HSPH1/HSPB8/HSPA1B/BCL2L11/DNAJA1/HSPA8/HSP90AA1/BAG3/HSP90AB1/CHAC1/DNAJB1/XBP1/ERN1/SERPINH1/ATF4/SERP1/VCP/HSPD1/HSPA4/BHLHA15/DNAJB4/HSPE1/KBTBD6/TMEM33/ATF3/DNAJB9/DNAJC3/AMFR/CREB3L2/HSF1/DAXX/ABCB10/NFE2L2/FAF2/TMBIM6/MFN2/ATF6/EIF2S1/STT3B/HSPB7/DDRGK1/CTH/TBL2/CREB3/FICD/NCK1/PTPN1
GO:0034728	nucleosome organization	106	0.522036	2.56435	1e-10	1.06408e-08	7.65199e-09	5052	tags=66%; list=36%; signal=43%	TSPY26P/HMGA1/SMARCD3/H3C12/GRWD1/NAA60/H2BC12/H4C12/H2BC17/H2AX/H2BC14/H2BC21/SET/H4C8/MCM2/ANP32B/ASF1A/H2BC18/DAXX/PADI4/NPM1/BAZ1A/H4C9/ACTR6/ARID2/CHD1/SMARCC1/H2BC11/SSRP1/SMARCD2/H3C13/H2BC7/ARID1A/SMARCA4/H3C10/CHAF1A/SMARCD1/SPTY2D1/SETD2/SUPT16H/ASF1B/SUPT6H/H4C2/SART3/POLE3/APLF/SMARCA5/CHAF1B/SMARCB1/TSPYL1/CHRAC1/TSPYL2/H1-4/H1-5/KAT5/H3-3A/H3-4/H2BC8/H2BC13/NAP1L1/H2BC15/H2BC10/RSF1…
GO:0045646	regulation of erythrocyte differentiation	34	0.522238	1.96428	0.000687012	0.00696903	0.00501154	3779	tags=53%; list=27%; signal=39%	HSPA1A/HSPA1B/ACVR1B/KLF13/ZFP36L1/STAT5B/ABCB10/MED1/BRD1/FOXO3/HIF1A/PRMT1/SMAP1/KAT7/FAM210B/ARNT/GATA2/HSPA9
GO:0009303	rRNA transcription	35	0.52243	1.97642	0.000332832	0.00396949	0.00285452	5445	tags=77%; list=39%; signal=47%	MARS1/POLR1G/POLR1E/TCOF1/NCL/GTF3C4/TP53/POLR1B/IPPK/NPM3/GTF3C5/SMARCA4/MTOR/PWP1/NIFK/NOL11/DEDD/NOP53/SMARCB1/GTF3C6/ERCC2/GTF3C3/GTF3C2/GTF3C1/GTF3A/MACROH2A1/SPIN1
GO:0002042	cell migration involved in sprouting angiogenesis	33	0.522986	1.9509	0.000550294	0.00590377	0.0042455	3293	tags=48%; list=23%; signal=37%	HMOX1/NR4A1/ABL1/PIK3C2A/NOTCH1/EPHB4/SRF/HDAC5/AKT1/SPRED1/MIA3/HDAC7/RHOA/CARD10/EFNB2/ITGB1
GO:0071806	protein transmembrane transport	55	0.52364	2.24635	2.83559e-06	8.31264e-05	5.97776e-05	4962	tags=67%; list=35%; signal=44%	TOMM40/HSPD1/TIMM44/SEC61A1/TOMM22/TIMM22/PEX5/PEX6/GRPEL1/BLOC1S3/TIMM23/PEX14/TOMM70/GRPEL2/BCR/TIMM50/CHCHD4/PEX13/MCL1/AIFM1/PEX12/DNAJC15/TOMM40L/TRAM1/TIMM17A/SEC63/AKT2/SEC62/TRAM2/ROMO1/RTN2/PEX16/PEX1/TIMM17B/SEC61B/LONP2/ZFAND2B
GO:0031124	mRNA 3'-end processing	55	0.523998	2.24789	2.80355e-06	8.31264e-05	5.97776e-05	5891	tags=80%; list=42%; signal=47%	FIP1L1/CSTF2T/ZFP36L1/HSF1/GRSF1/ZNF473/TENT4B/POLR2D/ZC3H14/CSTF2/CLP1/AHCYL1/SNRPA/APP/SLBP/SYMPK/ZC3H3/CPSF2/CPSF6/APLP1/CPSF4/PNPT1/MTPAP/CDK9/SCAF8/PAPOLG/NCBP1/SSU72/DHX36/CSTF3/RPRD2/WDR33/NUDT21/CPSF3/MBLAC1/PAPOLA/RPRD1A/YTHDC1/NCBP2/CDC73/CPSF1/CPSF7/BARD1/PABPC1
GO:0045070	positive regulation of viral genome replication	26	0.524732	1.8135	0.00103908	0.0094716	0.00681118	4985	tags=65%; list=35%; signal=42%	LARP1/NOTCH1/STAU1/PDE12/RAD23A/HACD3/PPARA/DDX3X/PPID/VAPB/TMEM39A/TOP2B/DDB1/CNOT7/TARBP2/SRPK2/PPIA
GO:0043631	RNA polyadenylation	39	0.525353	2.02376	5.13129e-05	0.000904071	0.000650133	5891	tags=79%; list=42%; signal=46%	FIP1L1/HSF1/GRSF1/ZCCHC7/TENT4B/ZC3H14/CSTF2/CLP1/AHCYL1/SNRPA/APP/SYMPK/ZC3H3/CPSF2/CPSF6/APLP1/PNPT1/MTPAP/SCAF8/PAPOLG/SSU72/CSTF3/WDR33/NUDT21/CPSF3/PAPOLA/YTHDC1/CDC73/CPSF1/CPSF7/PABPC1
GO:0006378	mRNA polyadenylation	37	0.526956	1.99855	0.000137145	0.00189675	0.00136399	5891	tags=81%; list=42%; signal=47%	FIP1L1/HSF1/GRSF1/TENT4B/ZC3H14/CSTF2/CLP1/AHCYL1/SNRPA/APP/SYMPK/ZC3H3/CPSF2/CPSF6/APLP1/PNPT1/MTPAP/SCAF8/PAPOLG/SSU72/CSTF3/WDR33/NUDT21/CPSF3/PAPOLA/YTHDC1/CDC73/CPSF1/CPSF7/PABPC1
GO:0046916	cellular transition metal ion homeostasis	72	0.527254	2.38471	8.09705e-08	3.51817e-06	2.52997e-06	2772	tags=44%; list=20%; signal=36%	HMOX1/MT2A/MT1E/MT1F/MT1X/FTL/SLC30A5/FTH1/SLC31A1/SOD1/SLC30A1/ATP13A2/ACO1/TTC7A/ARF1/ATP6V0D1/SMAD4/PRNP/ATP6AP1/SCO1/NUBP1/GLRX3/SLC39A14/SLC39A6/HIF1A/TFRC/NCOA4/SLC30A2/APP/SLC39A4/SLC39A7/FXN
GO:0090151	establishment of protein localization to mitochondrial membrane	35	0.529187	2.00199	0.000245704	0.00307957	0.00221457	1777	tags=40%; list=13%; signal=35%	HSP90AA1/TOMM40/TIMM13/HSPA4/TOMM5/TOMM22/TIMM10B/TIMM22/TIMM29/TIMM10/TIMM8A/TOMM70/TIMM9/SAMM50
GO:0008631	intrinsic apoptotic signaling pathway in response to oxidative stress	36	0.53085	2.02941	0.000181031	0.00238961	0.00171841	2381	tags=50%; list=17%; signal=42%	BCL2/SOD1/SIRT1/UBQLN1/ARL6IP5/HTRA2/NFE2L2/SOD2/ZNF622/AKT1/PRKCD/MAP3K5/MCL1/HIF1A/GSKIP/PML/BAG5/PINK1
GO:0043620	regulation of DNA-templated transcription in response to stress	40	0.534615	2.07581	9.90421e-05	0.00147124	0.00105799	1785	tags=30%; list=13%; signal=26%	HMOX1/CREB3L3/EPAS1/BAG3/ATF4/CEBPB/ATF3/RELA/NFE2L2/TP53/TMBIM6/ATF6
GO:0043457	regulation of cellular respiration	37	0.540248	2.04896	8.04708e-05	0.00125246	0.000900667	3666	tags=59%; list=26%; signal=44%	PPIF/OPN3/SHMT2/IFNLR1/VCP/PRELID1/SLC25A33/NOA1/CBFA2T3/PDE12/HIF1A/PINK1/TRPV4/ARL2/COX7A2L/IFNAR1/DNAJC15/RHOA/UQCC2/NOP53/ABCD1/PNPT1
GO:0000387	spliceosomal snRNP assembly	40	0.540418	2.09835	7.28992e-05	0.00116238	0.000835883	3242	tags=55%; list=23%; signal=42%	RNU4-2/SNRPB/GEMIN4/AAR2/STRAP/SART1/WDR77/LSM4/PRMT5/PRPF31/SNRPD1/PRPF8/PRPF6/GEMIN5/SNRPD3/RNU4-1/SNRPC/DDX20/PRPF19/SART3/LSM2/COIL
GO:0043038	amino acid activation	44	0.541013	2.17632	1.15732e-05	0.00026466	0.000190321	3637	tags=59%; list=26%; signal=44%	MARS1/TARS1/YARS1/EPRS1/CARS1/EARS2/VARS1/GARS1/AARS1/FARSA/KARS1/NARS1/LRRC47/MARS2/LARS2/LARS1/GATC/RARS2/PARS2/NARS2/QRSL1/DARS2/FARSB/HARS1/WARS2/IARS1
GO:0043536	positive regulation of blood vessel endothelial cell migration	37	0.541628	2.0542	7.85885e-05	0.00122683	0.000882232	2543	tags=43%; list=18%; signal=36%	HMOX1/MAP2K3/ABL1/PIK3C2A/SIRT1/NOS3/PRKD2/ANGPT1/ADAM17/NFE2L2/AKT1/NUS1/ATP5F1B/SP1/HIF1A/HDAC7
GO:0016072	rRNA metabolic process	251	0.542762	2.95216	1e-10	1.06408e-08	7.65199e-09	3943	tags=62%; list=28%; signal=46%	RRS1/RRP12/DDX21/MARS1/IMP4/NOB1/POLR1G/UTP20/NOLC1/NOL6/UTP4/RRP9/BYSL/EXOSC4/DIMT1/WDR12/DDX56/PDCD11/POLR1E/TCOF1/EIF6/EXOSC6/PA2G4/DHX37/DEDD2/WDR3/DKC1/MAK16/RPF1/PELO/EMG1/NOL10/WDR74/MRPL44/ESF1/RPP25/DDX54/RPUSD2/RCL1/UTP11/MRM1/RPUSD1/DDX10/MRM3/RPP40/GEMIN4/NCL/UTP14A/GTPBP4/RRP7A/GTF3C4/SRFBP1/CHD7/RPL7L1/RRP36/POP7/DDX49/NSUN5/ZCCHC7/RPP30/SART1/DDX27/NGDN/PELP1/TFB2M/TP53/NOL9/PES1/T…
GO:0070198	protein localization to chromosome; telomeric region	29	0.544467	1.95	0.000971557	0.0090137	0.0064819	2140	tags=41%; list=15%; signal=35%	CCT3/TCP1/TERF2/DKC1/TNKS2/CCT7/CCT6A/CCT5/CCT2/CCT4/GNL3L/CCT8
GO:0065002	intracellular protein transmembrane transport	48	0.545551	2.25583	2.58783e-06	7.90632e-05	5.68557e-05	4962	tags=69%; list=35%; signal=45%	TOMM40/HSPD1/TIMM44/SEC61A1/PEX5/PEX6/GRPEL1/TIMM23/PEX14/TOMM70/GRPEL2/BCR/TIMM50/CHCHD4/PEX13/AIFM1/PEX12/DNAJC15/TOMM40L/TRAM1/TIMM17A/SEC63/AKT2/SEC62/TRAM2/ROMO1/RTN2/PEX16/PEX1/TIMM17B/SEC61B/LONP2/ZFAND2B
GO:0006418	tRNA aminoacylation for protein translation	40	0.548777	2.1308	4.42749e-05	0.000796033	0.00057244	3637	tags=60%; list=26%; signal=45%	MARS1/TARS1/YARS1/EPRS1/CARS1/EARS2/VARS1/GARS1/AARS1/FARSA/KARS1/NARS1/LRRC47/MARS2/LARS2/LARS1/RARS2/PARS2/NARS2/DARS2/FARSB/HARS1/WARS2/IARS1
GO:0043039	tRNA aminoacylation	43	0.549519	2.18755	1.50278e-05	0.000321127	0.000230928	3637	tags=60%; list=26%; signal=45%	MARS1/TARS1/YARS1/EPRS1/CARS1/EARS2/VARS1/GARS1/AARS1/FARSA/KARS1/NARS1/LRRC47/MARS2/LARS2/LARS1/GATC/RARS2/PARS2/NARS2/QRSL1/DARS2/FARSB/HARS1/WARS2/IARS1
GO:0071364	cellular response to epidermal growth factor stimulus	38	0.550152	2.09351	3.59769e-05	0.000672343	0.000483493	1625	tags=39%; list=12%; signal=35%	BAIAP2/MARS1/GAREM1/DUSP3/ID1/ZFP36L1/PPP1R9B/ERBB2/PTPN12/FOXC1/ZPR1/NCL/STAT5B/MED1/AKT1
GO:0006334	nucleosome assembly	74	0.551461	2.50799	3.55765e-09	2.15693e-07	1.55108e-07	5052	tags=70%; list=36%; signal=45%	TSPY26P/H3C12/GRWD1/NAA60/H2BC12/H4C12/H2BC17/H2AX/H2BC14/H2BC21/SET/H4C8/MCM2/ANP32B/ASF1A/H2BC18/DAXX/PADI4/NPM1/BAZ1A/H4C9/H2BC11/SSRP1/H3C13/H2BC7/H3C10/CHAF1A/SPTY2D1/SUPT16H/ASF1B/H4C2/SART3/POLE3/SMARCA5/CHAF1B/TSPYL1/CHRAC1/TSPYL2/H1-4/H1-5/H3-3A/H3-4/H2BC8/H2BC13/NAP1L1/H2BC15/H2BC10/RSF1/H4C4/H3-3B/H1-3/H3C8
GO:0061077	chaperone-mediated protein folding	61	0.551596	2.41179	1.2522e-07	5.30811e-06	3.81715e-06	2954	tags=57%; list=21%; signal=46%	HSPA1A/HSPA6/HSPH1/FKBP4/HSPA1B/HSPA8/DNAJB1/CHORDC1/CCT3/BAG1/TCP1/DNAJB4/HSPE1/CCT7/CCT6A/CCT5/UNC45A/PDCL3/DNAJC5/CCT2/CCT4/PTGES3/CLU/CCT8/DNAJB12/DNAJC7/DFFA/CRTAP/TOR2A/FKBP5/CSNK2A1/PEX19/ST13/PPID/DNAJB14
GO:0043618	regulation of transcription from RNA polymerase II promoter in response to stress	35	0.554296	2.09698	6.16866e-05	0.00103088	0.000741322	1785	tags=31%; list=13%; signal=28%	HMOX1/CREB3L3/EPAS1/BAG3/ATF4/CEBPB/ATF3/NFE2L2/TP53/TMBIM6/ATF6
GO:0006364	rRNA processing	218	0.557244	3.02938	1e-10	1.06408e-08	7.65199e-09	4682	tags=71%; list=33%; signal=48%	RRS1/RRP12/DDX21/IMP4/NOB1/UTP20/NOLC1/NOL6/UTP4/RRP9/BYSL/EXOSC4/DIMT1/WDR12/DDX56/PDCD11/EIF6/EXOSC6/PA2G4/DHX37/WDR3/DKC1/MAK16/RPF1/EMG1/NOL10/WDR74/MRPL44/ESF1/RPP25/DDX54/RPUSD2/RCL1/UTP11/MRM1/RPUSD1/DDX10/MRM3/RPP40/GEMIN4/UTP14A/GTPBP4/RRP7A/SRFBP1/CHD7/RPL7L1/RRP36/POP7/DDX49/NSUN5/RPP30/SART1/DDX27/NGDN/PELP1/TFB2M/NOL9/PES1/TBL3/BRIX1/HEATR1/NOC4L/MRTO4/WDR43/NHP2/NOP10/MTREX/ABT1/WDR…
GO:0045648	positive regulation of erythrocyte differentiation	25	0.557659	1.90243	0.00100146	0.00922547	0.00663419	3717	tags=60%; list=26%; signal=44%	HSPA1A/HSPA1B/ACVR1B/STAT5B/ABCB10/MED1/BRD1/FOXO3/HIF1A/PRMT1/SMAP1/KAT7/FAM210B/ARNT/GATA2
GO:0016242	negative regulation of macroautophagy	33	0.559843	2.08838	0.000127764	0.00181173	0.00130285	2633	tags=48%; list=19%; signal=40%	HMOX1/LZTS1/PHF23/POLDIP2/TIGAR/UBQLN4/TP53/AKT1/SMCR8/NPC1/EHMT2/QSOX1/PINK1/MTM1/MTOR/USP36
GO:1903715	regulation of aerobic respiration	25	0.560426	1.91187	0.00085932	0.00817608	0.00587956	3561	tags=64%; list=25%; signal=48%	PPIF/SHMT2/VCP/SLC25A33/CBFA2T3/PDE12/HIF1A/PINK1/TRPV4/ARL2/COX7A2L/DNAJC15/RHOA/UQCC2/NOP53/ABCD1
GO:0042254	ribosome biogenesis	296	0.562739	3.12436	1e-10	1.06408e-08	7.65199e-09	4682	tags=72%; list=33%; signal=49%	RPLP0P6/RRS1/RRP12/NGRN/DDX21/IMP4/MPV17L2/NOB1/UTP20/NOLC1/NOL6/ISG20L2/GRWD1/UTP4/URB2/RRP9/BYSL/EXOSC4/DIMT1/WDR12/DDX56/PDCD11/EIF6/EXOSC6/PA2G4/DHX37/WDR3/NIP7/ABCE1/DKC1/MAK16/RPF1/EMG1/NOL10/WDR74/MRPL44/C1orf109/ESF1/RRN3/RPP25/DDX54/RPUSD2/RCL1/UTP11/MRM1/RPUSD1/DDX10/MRM3/RPP40/GEMIN4/UTP14A/AATF/GTPBP4/MRPS2/RRP7A/SRFBP1/CHD7/RPL7L1/RRP36/POP7/DDX49/NSUN5/NPM1/RPP30/SART1/DDX27/NGDN/PE…
GO:0031100	animal organ regeneration	41	0.563182	2.19266	9.67168e-06	0.000233464	0.000167888	2829	tags=54%; list=20%; signal=43%	HMOX1/PGF/CPT1A/APOA2/GFER/CEBPB/NOTCH1/TGFBR3/UCP2/LCP1/CCNA2/MED1/PRMT5/TGFBR2/ATIC/SLC7A5/PRPS2/PTCH1/PCNA/BAK1/IGF2R/AURKA
GO:0034605	cellular response to heat	52	0.563777	2.38358	2.80563e-07	1.10822e-05	7.96941e-06	3045	tags=56%; list=22%; signal=44%	HMOX1/HSPA1A/HSPA6/HSPA1B/HSP90AB3P/HSP90AA1/BAG3/HSP90AB1/DNAJB1/IER5/CHORDC1/VCP/CLPB/SIRT1/HSF1/DAXX/HTRA2/MAPKAPK2/EIF2S1/POLR2D/IRAK1/CREBBP/DNAJC7/FGF1/MTOR/TRPV4/HDAC2/YWHAE/HSBP1L1
GO:0051204	protein insertion into mitochondrial membrane	31	0.565467	2.08726	0.000102076	0.00150771	0.00108422	1777	tags=45%; list=13%; signal=40%	HSP90AA1/TOMM40/TIMM13/HSPA4/TOMM5/TOMM22/TIMM10B/TIMM22/TIMM29/TIMM10/TIMM8A/TOMM70/TIMM9/SAMM50
GO:1902235	regulation of endoplasmic reticulum stress-induced intrinsic apoptotic signaling pathway	28	0.566308	2.0116	0.000308711	0.00372597	0.00267941	4153	tags=61%; list=29%; signal=43%	HSPA1A/BCL2L11/XBP1/GRINA/SIRT1/MAGEA3/TMBIM6/CREB3/NCK1/PTPN1/SERINC3/OPA1/SELENOS/TXNDC12/BOK/HYOU1/PARK7
GO:0009408	response to heat	76	0.566758	2.58828	3.54637e-10	3.244e-08	2.33281e-08	3307	tags=54%; list=23%; signal=42%	HMOX1/HSPA1A/HSPA6/HSPA1B/DNAJA1/HSP90AB3P/HSP90AA1/BAG3/HSP90AB1/DNAJB1/TRPV2/IER5/DNAJA2/CHORDC1/VCP/SOD1/DNAJA3/DNAJB4/CLPB/SIRT1/NOS3/HSF1/DAXX/HTRA2/MAPKAPK2/AKT1/EIF2S1/POLR2D/IRAK1/MAP2K7/CREBBP/DNAJC7/FGF1/MTOR/TRPV4/HDAC2/YWHAE/EIF2B3/HSBP1L1/EIF2B4/EP300
GO:0007007	inner mitochondrial membrane organization	39	0.5696	2.19421	4.46213e-06	0.00012576	9.0436e-05	4651	tags=72%; list=33%; signal=48%	TIMM13/LETM1/AFG3L2/TIMM10B/TIMM22/TIMM29/TMEM11/TIMM10/TIMM8A/TOMM70/MICOS13/TIMM9/SAMM50/GHITM/CHCHD10/PINK1/CHCHD3/OPA1/MTX1/MTX3/HSPA9/APOOL/DNAJC11/MTX2/IMMT/ROMO1/MAIP1/UQCC3
GO:0006360	transcription by RNA polymerase I	55	0.570155	2.44589	1.26644e-07	5.32518e-06	3.82942e-06	3868	tags=64%; list=27%; signal=46%	DDX21/MARS1/POLR1G/ATF4/POLR1E/TCOF1/ERBB2/POLR1A/RRN3/NCL/MAF1/ZMPSTE24/BAZ1B/UBTF/POLR2L/ACTR6/HEATR1/WDR43/IPPK/DHX33/SMARCA4/MTOR/PWP1/UTP15/GTF2H1/LYAR/NOL11/TTF1/DEDD/NOP53/TAF1A/FLNA/SMARCA5/SMARCB1/BAZ2A
GO:0044743	protein transmembrane import into intracellular organelle	33	0.573533	2.13945	7.28294e-05	0.00116238	0.000835883	4514	tags=67%; list=32%; signal=45%	TOMM40/HSPD1/TIMM44/PEX5/PEX6/GRPEL1/TIMM23/PEX14/TOMM70/GRPEL2/TIMM50/CHCHD4/PEX13/AIFM1/PEX12/DNAJC15/TOMM40L/TIMM17A/ROMO1/PEX16/PEX1/TIMM17B
GO:1901998	toxin transport	30	0.574343	2.07632	0.00013446	0.00187454	0.00134801	1615	tags=40%; list=11%; signal=35%	SLC7A8/DNAJA1/ANTXR2/SLC29A4/CCT3/TCP1/CCT7/DNAJC17/CCT5/CCT2/CCT4/MTMR12
GO:0006458	'de novo' protein folding	38	0.580121	2.20755	7.23246e-06	0.000190455	0.000136959	4676	tags=76%; list=33%; signal=51%	HSPA1A/HSPA6/HSPH1/HSPA1B/HSPA8/DNAJB1/HSPD1/BAG1/DNAJB4/HSPE1/CCT2/PTGES3/CHCHD4/DNAJB12/DNAJC7/TOR2A/ST13/DNAJB14/SDF2L1/FKBP1A/HSPA9/TOR1B/SDF2/HSPA13/GAK/DNAJC2/UGGT1/TOR1A/SELENOF
GO:0006882	cellular zinc ion homeostasis	23	0.585521	1.95699	0.000623322	0.00646124	0.00464638	2726	tags=52%; list=19%; signal=42%	MT2A/MT1E/MT1F/MT1X/SLC30A5/SLC30A1/ATP13A2/SLC39A14/SLC39A6/SLC30A2/SLC39A4/SLC39A7
GO:0000027	ribosomal large subunit assembly	24	0.58744	1.98613	0.000408261	0.00468871	0.00337173	4670	tags=83%; list=33%; signal=56%	RPLP0P6/RRS1/FASTKD2/BRIX1/MRTO4/DDX28/RPF2/BOP1/RPL38/RPL10/NOP53/RPL6/DHX30/RPL24/NLE1/RPLP0/RPL5/TRAF7/RPL23A/MDN1
GO:0000460	maturation of 5,8S rRNA	36	0.589059	2.25194	8.14268e-06	0.000209143	0.000150398	4530	tags=72%; list=32%; signal=49%	RRS1/UTP20/EXOSC4/WDR12/EIF6/MAK16/RPF1/RCL1/RPP40/NOL9/PES1/MTREX/ABT1/BOP1/NOP9/RRP15/ERI3/EXOSC2/ERI1/NOP14/FCF1/FTSJ3/URB1/EXOSC7/LAS1L/RPS21
GO:0045684	positive regulation of epidermis development	20	0.589139	1.90778	0.00101984	0.00932889	0.00670856	2674	tags=50%; list=19%; signal=41%	NCOA3/NOTCH1/FOXC1/NME2/MED1/PRKCH/PTCH1/KRT10/PPARD/TRIM16
GO:0051220	cytoplasmic sequestering of protein	20	0.590829	1.91325	0.000958036	0.00893596	0.006426	3979	tags=60%; list=28%; signal=43%	DBN1/KEAP1/NFKBIB/PKD2/FAF1/YWHAB/SUFU/MDFI/FLNA/NFKBIE/PSMD10/CCDC22
GO:0003197	endocardial cushion development	26	0.593565	2.05138	5.96706e-05	0.00101343	0.000728773	3899	tags=69%; list=28%; signal=50%	TBX2/ACVRL1/TBX20/MSX2/SNAI1/NOTCH1/TBX3/NOS3/ERBB3/SMAD4/MSX1/TGFBR2/ACVR1/DCHS1/MDM2/JAG1/TGFBR1/BMPR2
GO:0048026	positive regulation of mRNA splicing; via spliceosome	20	0.594915	1.92648	0.000797336	0.00769872	0.00553628	4503	tags=65%; list=32%; signal=44%	HSPA8/SF3B4/NCL/NUP98/WDR77/PRMT5/DAZAP1/SNW1/PRPF19/THRAP3/PRDX6/NCBP1/SNRNP70
GO:0051084	'de novo' post-translational protein folding	34	0.595166	2.23858	1.99047e-05	0.000408594	0.000293827	4676	tags=76%; list=33%; signal=51%	HSPA1A/HSPA6/HSPH1/HSPA1B/HSPA8/DNAJB1/BAG1/DNAJB4/HSPE1/CCT2/PTGES3/CHCHD4/DNAJB12/DNAJC7/TOR2A/ST13/DNAJB14/SDF2L1/HSPA9/TOR1B/SDF2/HSPA13/GAK/UGGT1/TOR1A/SELENOF
GO:0035313	wound healing; spreading of epidermal cells	20	0.595941	1.9298	0.000772613	0.00748774	0.00538456	3333	tags=70%; list=24%; signal=54%	ACVRL1/FERMT2/ARHGAP24/MSX2/HBEGF/RREB1/ADAM17/AJUBA/PHLDB2/LRG1/MTOR/WNT7A/ITGB1/ITGA5
GO:0042273	ribosomal large subunit biogenesis	74	0.597331	2.71661	1e-10	1.06408e-08	7.65199e-09	4682	tags=80%; list=33%; signal=54%	RPLP0P6/RRS1/WDR12/EIF6/NIP7/MAK16/RPF1/WDR74/C1orf109/GTPBP4/RPL7L1/NPM1/NOL9/PES1/ZNF622/FASTKD2/BRIX1/MRTO4/SURF6/NHP2/CINP/RSL1D1/RSL24D1/DDX28/SNU13/RPF2/RPL35/ZNHIT6/MALSU1/PAK1IP1/BOP1/SPATA5/RRP15/SDAD1/NOC2L/DDX18/NOP16/RPL7A/EBNA1BP2/NIFK/RPL14/RPL38/RPL10/NOP53/FTSJ3/RPL6/DHX30/RPL24/URB1/RPL10A/NLE1/RPL35A/RPLP0/LAS1L/RPL5/TRAF7/RPL23A/MDN1/RPL7
GO:0042255	ribosome assembly	57	0.598138	2.56631	3.10922e-09	1.97701e-07	1.4217e-07	4670	tags=79%; list=33%; signal=53%	RPLP0P6/RRS1/NGRN/MPV17L2/EIF6/DHX37/NIP7/MRPS2/RRP7A/NPM1/FASTKD2/BRIX1/MRTO4/ABT1/SBDS/RPS15/DDX28/RPF2/PWP2/BOP1/RPS5/DDX3X/ERAL1/RPS19/RPS14/RPSA/RPL38/DHX29/RPS28/RPL10/NOP53/RPL6/DHX30/EIF2A/RPL24/XRCC5/MRPS7/NLE1/RPLP0/EFL1/RPL5/TRAF7/RPL23A/C1QBP/MDN1
GO:0000466	maturation of 5,8S rRNA from tricistronic rRNA transcript (SSU-rRNA; 5,8S rRNA; LSU-rRNA)	25	0.600568	2.04881	0.000206326	0.00268276	0.00192921	5180	tags=84%; list=37%; signal=53%	RRS1/UTP20/WDR12/RCL1/RPP40/NOL9/PES1/ABT1/BOP1/NOP9/ERI3/EXOSC2/ERI1/NOP14/FCF1/FTSJ3/URB1/EXOSC7/RPS21/KRI1/EXOSC8
GO:0051085	chaperone cofactor-dependent protein refolding	29	0.602873	2.15919	7.0516e-05	0.0011383	0.000818569	4243	tags=72%; list=30%; signal=51%	HSPA1A/HSPA6/HSPH1/HSPA1B/HSPA8/DNAJB1/BAG1/DNAJB4/HSPE1/PTGES3/DNAJB12/DNAJC7/TOR2A/ST13/DNAJB14/SDF2L1/HSPA9/TOR1B/SDF2/HSPA13/GAK
GO:0006356	regulation of transcription by RNA polymerase I	38	0.604947	2.30202	1.40612e-06	4.60743e-05	3.31328e-05	3703	tags=68%; list=26%; signal=51%	DDX21/MARS1/ATF4/ERBB2/NCL/MAF1/ZMPSTE24/BAZ1B/UBTF/POLR2L/ACTR6/HEATR1/WDR43/IPPK/DHX33/SMARCA4/MTOR/PWP1/UTP15/LYAR/NOL11/DEDD/NOP53/FLNA/SMARCA5/SMARCB1
GO:0072132	mesenchyme morphogenesis	30	0.60515	2.1877	2.14132e-05	0.000437837	0.000314856	1598	tags=40%; list=11%; signal=36%	TBX2/ACVRL1/TBX20/MSX2/SNAI1/NOTCH1/TBX3/FOXC1/ACTA1/NOS3/SMAD4/MSX1
GO:0045048	protein insertion into ER membrane	20	0.605322	1.96018	0.00056277	0.00601288	0.00432396	4342	tags=75%; list=31%; signal=52%	UBL4A/EMC6/SEC61A1/SGTA/EMC3/EMC8/MMGT1/EMC7/EMC4/GET3/BAG6/TRAM1/EMC1/EMC9/TRAM2
GO:0042274	ribosomal small subunit biogenesis	76	0.606182	2.76832	1e-10	1.06408e-08	7.65199e-09	5065	tags=86%; list=36%; signal=55%	RRS1/IMP4/NOB1/UTP20/UTP4/BYSL/DHX37/WDR3/EMG1/NOL10/RCL1/RPP40/RRP7A/SRFBP1/RRP36/NPM1/NGDN/TBL3/HEATR1/WDR43/SURF6/ABT1/WDR46/UTP3/RPS15/DDX52/TSR1/SNU13/UTP25/MPHOSPH10/TSR2/PWP2/BMS1/NOP9/RPS5/ERAL1/UTP23/RPS19/LTV1/RPS14/DCAF13/NOL11/RPSA/RPL38/RPS28/UTP6/NOP14/RIOK3/FCF1/RPS8/XRCC5/RPS16/MRPS7/NAT10/RPS21/ERCC2/RPS6/RIOK2/RPS25/NOM1/KRI1/TSR3/MRPS11/RPS7/IMP3
GO:0007616	long-term memory	21	0.607853	1.99887	0.0011688	0.0103115	0.00741521	2510	tags=48%; list=18%; signal=39%	ADCY1/SGK1/CAMK2N1/NTF4/APOE/SRF/CHST10/PRNP/EHMT2/PRKCZ
GO:0031065	positive regulation of histone deacetylation	19	0.617482	1.98951	0.000991886	0.00915344	0.00658239	4111	tags=74%; list=29%; signal=52%	JDP2/SIRT1/PRKD2/ZBTB7B/TP53/PINK1/AKAP8/AKAP8L/C6orf89/SMARCA5/NIPBL/RRP8/SUV39H1/ING2
GO:0097066	response to thyroid hormone	18	0.620703	1.94973	0.00106872	0.00963592	0.00692935	1584	tags=44%; list=11%; signal=40%	GCLM/LMO2/RDX/CAB39/KLF9/CTSB/TOMM70/MED1
GO:0000966	RNA 5'-end processing	21	0.624926	2.05501	0.00066338	0.00674242	0.00484859	3666	tags=67%; list=26%; signal=49%	RPP25L/UTP20/RPP25/RPP14/RPP40/POP7/RPP30/TBL3/ABT1/RPP38/NOP9/NOP14/HSD17B10/PNPT1
GO:0046686	response to cadmium ion	37	0.625525	2.37239	3.65846e-07	1.38226e-05	9.94008e-06	1921	tags=41%; list=14%; signal=35%	HMOX1/MT2A/MT1E/MT1F/MT1X/CAT/SOD1/SLC30A1/HSF1/DAXX/MTF1/SOD2/AKT1/PRNP/NPC1
GO:0045943	positive regulation of transcription by RNA polymerase I	29	0.62592	2.24173	1.53656e-05	0.000327006	0.000235155	3703	tags=69%; list=26%; signal=51%	DDX21/MARS1/ATF4/ERBB2/NCL/BAZ1B/UBTF/ACTR6/HEATR1/WDR43/IPPK/DHX33/SMARCA4/MTOR/PWP1/UTP15/LYAR/NOL11/SMARCA5/SMARCB1
GO:0000470	maturation of LSU-rRNA	28	0.629962	2.23771	1.02179e-05	0.000241068	0.000173356	3782	tags=79%; list=27%; signal=58%	WDR12/EIF6/MAK16/RPF1/GTPBP4/RPL7L1/NOL9/PES1/NHP2/RSL1D1/SNU13/RPF2/RPL35/ZNHIT6/BOP1/RRP15/DDX18/RPL7A/NIFK/FTSJ3/URB1/RPL10A
GO:0030490	maturation of SSU-rRNA	53	0.63025	2.69057	1.33498e-09	1.00698e-07	7.24138e-08	3547	tags=75%; list=25%; signal=57%	RRS1/IMP4/NOB1/UTP20/UTP4/BYSL/DHX37/WDR3/NOL10/RCL1/RPP40/SRFBP1/RRP36/NGDN/TBL3/HEATR1/WDR43/ABT1/WDR46/UTP3/DDX52/TSR1/SNU13/UTP25/MPHOSPH10/TSR2/PWP2/BMS1/NOP9/UTP23/RPS19/RPS14/DCAF13/NOL11/RPS28/UTP6/NOP14/RIOK3/FCF1/RPS8
GO:0036003	positive regulation of transcription from RNA polymerase II promoter in response to stress	18	0.630631	1.98092	0.000710497	0.00713783	0.00513293	2243	tags=44%; list=16%; signal=37%	CREB3L3/ATF4/CEBPB/ATF3/NFE2L2/TP53/ATF6/HIF1A
GO:0000469	cleavage involved in rRNA processing	28	0.634843	2.25505	8.00317e-06	0.000206577	0.000148553	3481	tags=71%; list=25%; signal=54%	RRS1/NOB1/UTP20/RCL1/RPP40/RRP36/NOL9/TBL3/NHP2/ABT1/TSR1/BOP1/BMS1/NOP9/UTP23/ERI3/EXOSC2/ERI1/NOP14/FCF1
GO:0045920	negative regulation of exocytosis	20	0.636471	2.06105	0.0001882	0.00247172	0.00177745	1878	tags=50%; list=13%; signal=43%	HMOX1/NOTCH1/BRAF/RAP1B/CBARP/BCR/GNAI2/SMCR8/REST/RAB7A
GO:1902236	negative regulation of endoplasmic reticulum stress-induced intrinsic apoptotic signaling pathway	17	0.642086	1.99507	0.000985138	0.00910728	0.0065492	4153	tags=71%; list=29%; signal=50%	HSPA1A/XBP1/GRINA/MAGEA3/TMBIM6/CREB3/PTPN1/OPA1/SELENOS/TXNDC12/HYOU1/PARK7
GO:0071243	cellular response to arsenic-containing substance	20	0.645843	2.0914	0.000131701	0.00185091	0.00133102	1267	tags=40%; list=9%; signal=36%	HMOX1/PPIF/ATF4/CPEB2/VCP/ATF3/HSF1/DAXX
GO:1901522	positive regulation of transcription from RNA polymerase II promoter involved in cellular response to chemical stimulus	18	0.650546	2.04348	0.00033568	0.00397952	0.00286174	2518	tags=56%; list=18%; signal=46%	DLX5/XBP1/CARF/ATF4/RELA/NFE2L2/SMAD4/TP53/HIF1A/CREB3
GO:0002070	epithelial cell maturation	15	0.652267	1.94875	0.00119733	0.0104922	0.00754512	2243	tags=53%; list=16%; signal=45%	EPAS1/AKR1B1/BHLHA15/NKX6-1/FEM1B/TFCP2L1/CEBPA/HIF1A
GO:0003177	pulmonary valve development	16	0.659501	2.02261	0.000441933	0.00497675	0.00357887	918	tags=44%; list=7%; signal=41%	SMAD6/TBX20/TNFRSF1B/GJA5/NOTCH1/TNFRSF1A/NOS3
GO:0000462	maturation of SSU-rRNA from tricistronic rRNA transcript (SSU-rRNA; 5,8S rRNA; LSU-rRNA)	37	0.660714	2.50585	2.37252e-08	1.1561e-06	8.31374e-07	3547	tags=81%; list=25%; signal=61%	RRS1/UTP20/UTP4/BYSL/DHX37/NOL10/RCL1/RPP40/RRP36/NGDN/TBL3/HEATR1/WDR43/ABT1/WDR46/UTP3/TSR1/UTP25/TSR2/PWP2/BMS1/NOP9/UTP23/RPS19/RPS14/DCAF13/UTP6/NOP14/FCF1/RPS8
GO:0000463	maturation of LSU-rRNA from tricistronic rRNA transcript (SSU-rRNA; 5,8S rRNA; LSU-rRNA)	15	0.667165	1.99326	0.000731883	0.00721368	0.00518748	3702	tags=87%; list=26%; signal=64%	WDR12/GTPBP4/RPL7L1/NOL9/PES1/RPF2/RPL35/ZNHIT6/BOP1/DDX18/NIFK/FTSJ3/URB1
GO:0006337	nucleosome disassembly	15	0.668557	1.99742	0.000731883	0.00721368	0.00518748	2860	tags=80%; list=20%; signal=64%	HMGA1/SMARCD3/GRWD1/SET/ARID2/SMARCC1/SSRP1/SMARCD2/ARID1A/SMARCA4/SMARCD1/SUPT16H
GO:0090670	RNA localization to Cajal body	19	0.671685	2.16415	0.000122167	0.00175476	0.00126188	2307	tags=63%; list=16%; signal=53%	CCT3/TCP1/DKC1/CCT7/CCT6A/CCT5/CCT2/CCT4/NHP2/NOP10/CCT8/NAF1
GO:0090671	telomerase RNA localization to Cajal body	19	0.671685	2.16415	0.000122167	0.00175476	0.00126188	2307	tags=63%; list=16%; signal=53%	CCT3/TCP1/DKC1/CCT7/CCT6A/CCT5/CCT2/CCT4/NHP2/NOP10/CCT8/NAF1
GO:0090672	telomerase RNA localization	19	0.671685	2.16415	0.000122167	0.00175476	0.00126188	2307	tags=63%; list=16%; signal=53%	CCT3/TCP1/DKC1/CCT7/CCT6A/CCT5/CCT2/CCT4/NHP2/NOP10/CCT8/NAF1
GO:0090685	RNA localization to nucleus	19	0.671685	2.16415	0.000122167	0.00175476	0.00126188	2307	tags=63%; list=16%; signal=53%	CCT3/TCP1/DKC1/CCT7/CCT6A/CCT5/CCT2/CCT4/NHP2/NOP10/CCT8/NAF1
GO:0003203	endocardial cushion morphogenesis	21	0.674957	2.21954	6.46559e-05	0.00106706	0.000767342	3223	tags=67%; list=23%; signal=52%	TBX2/ACVRL1/TBX20/MSX2/SNAI1/NOTCH1/TBX3/NOS3/SMAD4/MSX1/TGFBR2/ACVR1/DCHS1/MDM2
GO:1903306	negative regulation of regulated secretory pathway	14	0.67803	1.9967	0.00100815	0.00927074	0.00666675	1849	tags=57%; list=13%; signal=50%	HMOX1/NOTCH1/BRAF/RAP1B/CBARP/BCR/GNAI2/REST
GO:0006098	pentose-phosphate shunt	17	0.678987	2.10973	0.000252738	0.00315257	0.00226707	2794	tags=65%; list=20%; signal=52%	TKT/PGD/G6PD/TALDO1/TIGAR/TP53/SHPK/MLST8/PRPS2/MTOR/RPIA
GO:0006740	NADPH regeneration	19	0.681342	2.19527	7.68122e-05	0.00120632	0.000867486	2794	tags=63%; list=20%; signal=51%	TKT/PGD/G6PD/TALDO1/TIGAR/TP53/SHPK/MLST8/PRPS2/MTOR/ALDH1L2/RPIA
GO:0000478	endonucleolytic cleavage involved in rRNA processing	16	0.685722	2.10302	0.000143278	0.00196077	0.00141002	3481	tags=88%; list=25%; signal=66%	RRS1/UTP20/RCL1/RPP40/NOL9/TBL3/ABT1/TSR1/BOP1/BMS1/NOP9/UTP23/NOP14/FCF1
GO:0000479	endonucleolytic cleavage of tricistronic rRNA transcript (SSU-rRNA; 5,8S rRNA; LSU-rRNA)	16	0.685722	2.10302	0.000143278	0.00196077	0.00141002	3481	tags=88%; list=25%; signal=66%	RRS1/UTP20/RCL1/RPP40/NOL9/TBL3/ABT1/TSR1/BOP1/BMS1/NOP9/UTP23/NOP14/FCF1
GO:0070200	establishment of protein localization to telomere	16	0.685952	2.10373	0.000143278	0.00196077	0.00141002	2140	tags=56%; list=15%; signal=48%	CCT3/TCP1/DKC1/CCT7/CCT6A/CCT5/CCT2/CCT4/CCT8
GO:1904872	regulation of telomerase RNA localization to Cajal body	18	0.687911	2.16085	4.42714e-05	0.000796033	0.00057244	2307	tags=67%; list=16%; signal=56%	CCT3/TCP1/DKC1/CCT7/CCT6A/CCT5/CCT2/CCT4/NHP2/NOP10/CCT8/NAF1
GO:0003272	endocardial cushion formation	15	0.701737	2.09654	0.000262635	0.00325268	0.00233906	2458	tags=67%; list=17%; signal=55%	TBX2/TBX20/MSX2/SNAI1/NOTCH1/TBX3/SMAD4/MSX1/TGFBR2/ACVR1
GO:0045039	protein insertion into mitochondrial inner membrane	13	0.70328	2.02819	0.000658528	0.00670618	0.00482252	1695	tags=62%; list=12%; signal=54%	TIMM13/TIMM10B/TIMM22/TIMM29/TIMM10/TIMM8A/TOMM70/TIMM9
GO:1902570	protein localization to nucleolus	17	0.703951	2.1873	0.00010957	0.00159581	0.00114757	3375	tags=71%; list=24%; signal=54%	RRS1/BYSL/POLR1A/RRP7A/NPM1/RAN/UTP25/RPF2/MCRS1/PINX1/NOP53/NMD3
GO:0001682	tRNA 5'-leader removal	12	0.713691	1.99174	0.000921778	0.00865973	0.00622735	1850	tags=58%; list=13%; signal=51%	RPP25L/RPP25/RPP14/RPP40/POP7/RPP30/RPP38
GO:0071276	cellular response to cadmium ion	20	0.715323	2.31639	3.59772e-06	0.000104214	7.4942e-05	1625	tags=45%; list=12%; signal=40%	HMOX1/MT2A/MT1E/MT1F/MT1X/SOD1/HSF1/DAXX/AKT1
GO:0060644	mammary gland epithelial cell differentiation	13	0.716086	2.06512	0.000418213	0.00476105	0.00342375	2482	tags=62%; list=18%; signal=51%	LBH/ID2/CEBPB/SMO/FOXB1/AKT1/HIF1A/PTCH1
GO:0048268	clathrin coat assembly	12	0.718126	2.00411	0.000805898	0.00775268	0.00557508	3278	tags=75%; list=23%; signal=58%	NSG1/PIK3C2A/FCHO1/CLTA/AP2S1/EPS15/HIP1/CLTC/PICALM
GO:0051131	chaperone-mediated protein complex assembly	19	0.719551	2.31838	1.48667e-05	0.000320309	0.000230339	3080	tags=79%; list=22%; signal=62%	HSPA1A/HOPX/HSP90AA1/HSP90AB1/HSPD1/HSPA4/CCT2/NDUFAF1/PTGES3/CLU/MKKS/BBS12/PSMG2/PSMG3/PFDN6
GO:0042026	protein refolding	20	0.720664	2.33369	2.66929e-06	8.00525e-05	5.75671e-05	597	tags=40%; list=4%; signal=38%	HSPA1A/HSPA6/HSPA1B/DNAJA1/HSPA8/HSP90AA1/DNAJA2/HSPD1
GO:1904874	positive regulation of telomerase RNA localization to Cajal body	15	0.729234	2.1787	6.0843e-05	0.00102251	0.000735305	2307	tags=80%; list=16%; signal=67%	CCT3/TCP1/DKC1/CCT7/CCT6A/CCT5/CCT2/CCT4/NHP2/NOP10/CCT8/NAF1
GO:1990440	positive regulation of transcription from RNA polymerase II promoter in response to endoplasmic reticulum stress	11	0.733646	1.99539	0.000928209	0.00868883	0.00624828	1785	tags=55%; list=13%; signal=48%	CREB3L3/ATF4/CEBPB/ATF3/TP53/ATF6
GO:1990173	protein localization to nucleoplasm	14	0.738477	2.1747	7.53172e-05	0.00118851	0.000854678	2140	tags=71%; list=15%; signal=61%	CCT3/TCP1/DKC1/MEPCE/CCT7/CCT6A/CCT5/CCT2/CCT4/CCT8
GO:1904814	regulation of protein localization to chromosome; telomeric region	14	0.739503	2.17773	7.12461e-05	0.00114653	0.000824492	2140	tags=71%; list=15%; signal=61%	CCT3/TCP1/DKC1/CCT7/CCT6A/CCT5/CCT2/CCT4/GNL3L/CCT8
GO:0061635	regulation of protein complex stability	10	0.744089	1.97071	0.00113046	0.0100584	0.00723313	1856	tags=50%; list=13%; signal=43%	SQSTM1/HSPA8/TBX3/ECSIT/NCLN
GO:0097067	cellular response to thyroid hormone stimulus	12	0.745576	2.08072	0.000317108	0.00380968	0.0027396	1584	tags=50%; list=11%; signal=44%	GCLM/LMO2/RDX/KLF9/CTSB/MED1
GO:1904816	positive regulation of protein localization to chromosome; telomeric region	12	0.773168	2.15772	8.10947e-05	0.00125842	0.000904948	2140	tags=83%; list=15%; signal=71%	CCT3/TCP1/DKC1/CCT7/CCT6A/CCT5/CCT2/CCT4/GNL3L/CCT8
GO:0071294	cellular response to zinc ion	12	0.780582	2.17841	5.77782e-05	0.000994242	0.000714976	1299	tags=58%; list=9%; signal=53%	MT2A/MT1E/MT1F/MT1X/TSPO/ATP13A2/MTF1
GO:0070202	regulation of establishment of protein localization to chromosome	12	0.798956	2.22969	1.6863e-05	0.000351695	0.00025291	2140	tags=75%; list=15%; signal=64%	CCT3/TCP1/DKC1/CCT7/CCT6A/CCT5/CCT2/CCT4/CCT8
GO:0034333	adherens junction assembly	12	0.805206	2.24713	1.19058e-05	0.000271078	0.000194937	1875	tags=58%; list=13%; signal=51%	SMAD7/DLG5/ACTB/PIP5K1C/PAK2/VCL/HIPK1
GO:1903405	protein localization to nuclear body	12	0.811113	2.26362	8.86949e-06	0.000220217	0.000158362	2140	tags=83%; list=15%; signal=71%	CCT3/TCP1/DKC1/MEPCE/CCT7/CCT6A/CCT5/CCT2/CCT4/CCT8
GO:1904867	protein localization to Cajal body	12	0.811113	2.26362	8.86949e-06	0.000220217	0.000158362	2140	tags=83%; list=15%; signal=71%	CCT3/TCP1/DKC1/MEPCE/CCT7/CCT6A/CCT5/CCT2/CCT4/CCT8
GO:0070203	regulation of establishment of protein localization to telomere	11	0.820198	2.2308	2.4743e-05	0.000496193	0.000356821	2140	tags=82%; list=15%; signal=69%	CCT3/TCP1/DKC1/CCT7/CCT6A/CCT5/CCT2/CCT4/CCT8
GO:1904851	positive regulation of establishment of protein localization to telomere	10	0.820486	2.17305	5.84989e-05	0.00100333	0.000721514	2140	tags=90%; list=15%; signal=76%	CCT3/TCP1/DKC1/CCT7/CCT6A/CCT5/CCT2/CCT4/CCT8
GO:1904869	regulation of protein localization to Cajal body	11	0.836101	2.27405	1.08624e-05	0.000250605	0.000180214	2140	tags=91%; list=15%; signal=77%	CCT3/TCP1/DKC1/MEPCE/CCT7/CCT6A/CCT5/CCT2/CCT4/CCT8
GO:1904871	positive regulation of protein localization to Cajal body	11	0.836101	2.27405	1.08624e-05	0.000250605	0.000180214	2140	tags=91%; list=15%; signal=77%	CCT3/TCP1/DKC1/MEPCE/CCT7/CCT6A/CCT5/CCT2/CCT4/CCT8
